# Supplementary material for: Use of ferrous iron by metallo-β-lactamases
Source: J Inorg Biochem. 2016 Oct;163:185–93. doi: 10.1016/j.jinorgbio.2016.07.013 (PMC5108564; doi:10.1016/j.jinorgbio.2016.07.013)
Supplement: Supplementary file 2 — Supplementary material 2 [file mmc2.zip]

Archive with 1 entries (1 files):
- jix10046-mmc2.cif
