# Supplementary material for: Use of ferrous iron by metallo-β-lactamases
Source: J Inorg Biochem. 2016 Oct;163:185–93. doi: 10.1016/j.jinorgbio.2016.07.013 (PMC5108564; doi:10.1016/j.jinorgbio.2016.07.013)
Supplement: Supplementary file 2 — Supplementary material 2 [file mmc2.zip › jix10046-mmc2.cif]

data_bcii2fe2_refine
_cell.length_c                    69.469
_cell.angle_beta                  92.980
_cell.volume                      226334.634
_cell.length_a                    53.048
_cell.length_b                    61.500
_cell.angle_gamma                 90.000
_cell.angle_alpha                 90.000
_space_group.name_H-M_alt         'C 1 2 1'
_space_group.name_Hall            ' C 2y'
_space_group.IT_number            5
_space_group.crystal_system       monoclinic
_symmetry.space_group_name_H-M    'C 1 2 1'
_symmetry.Int_Tables_number       5
_symmetry.space_group_name_Hall   ' C 2y'
_computing.structure_refinement   'PHENIX (phenix.refine: 1.10_2155)'
_reflns.B_iso_Wilson_estimate     11.1937029191
_refine.ls_percent_reflns_R_free  4.92846329831
_refine.pdbx_overall_phase_error  13.2765451388
_refine.ls_R_factor_obs           0.130369317978
_refine.pdbx_stereochemistry_target_values 'GeoStd + Monomer Library + CDL v1.2'
_refine.ls_number_reflns_R_free   4330
_refine.ls_percent_reflns_obs     97.4132387183
_refine.ls_R_factor_R_work        0.129209727058
_refine.pdbx_solvent_shrinkage_radii 0.9
_refine.ls_d_res_high             1.10000950791
_refine.B_iso_mean                19.8790130413
_refine.pdbx_ls_sigma_F           1.40723891669
_refine.ls_number_reflns_R_work   83527
_refine.ls_d_res_low              14.1762645497
_refine.solvent_model_details     'FLAT BULK SOLVENT MODEL'
_refine.ls_R_factor_R_free        0.151819975703
_refine.ls_number_reflns_obs      87857
_refine.overall_SU_ML             0.0660235429053
_refine.pdbx_solvent_vdw_probe_radii 1.11
_exptl.method                     'X-RAY DIFFRACTION'
loop_
  _space_group_symop.id
  _space_group_symop.operation_xyz
  1  x,y,z
  2  -x,y,-z
  3  x+1/2,y+1/2,z
  4  -x+1/2,y+1/2,-z

loop_
  _software.pdbx_ordinal
  _software.name
  _software.version
  _software.type
  _software.contact_author
  _software.contact_author_email
  _software.location
  _software.classification
  _software.citation_id
  _software.language
  1  phenix.refine  1.10_2155  program  'Paul D. Adams'  pdadams@lbl.gov  https://www.phenix-online.org/  refinement  phenix.refine  Python/C++
  1  Phenix         1.10_2155  program  'Paul D. Adams'  pdadams@lbl.gov  https://www.phenix-online.org/  refinement  phenix         Python/C++

loop_
  _citation.id
  _citation.title
  _citation.journal_abbrev
  _citation.journal_volume
  _citation.page_first
  _citation.page_last
  _citation.year
  _citation.journal_id_ASTM
  _citation.journal_id_ISSN
  _citation.journal_id_CSD
  phenix.refine  'Towards automated crystallographic structure refinement with phenix.refine.'        'Acta Crystallogr., Sect. D: Biol. Crystallogr.'  68  352   67  2012  ABCRE6  0907-4449  0766
  phenix         'PHENIX: a comprehensive Python-based system for macromolecular structure solution'  'Acta Crystallogr., Sect. D: Biol. Crystallogr.'  66  213  221  2010  ABCRE6  0907-4449  0766

loop_
  _refine_ls_restr.type
  _refine_ls_restr.number
  _refine_ls_restr.dev_ideal
  _refine_ls_restr.weight
  _refine_ls_restr.pdbx_restraint_function
  f_bond_d            1918   0.0702015447758  ?  ?
  f_angle_d           2604      1.5988489822  ?  ?
  f_chiral_restr       309    0.110218403575  ?  ?
  f_plane_restr        333  0.00891235403947  ?  ?
  f_dihedral_angle_d   706     20.4466617499  ?  ?

loop_
  _refine_ls_shell.d_res_high
  _refine_ls_shell.d_res_low
  _refine_ls_shell.number_reflns_R_work
  _refine_ls_shell.R_factor_R_work
  _refine_ls_shell.percent_reflns_obs
  _refine_ls_shell.R_factor_R_free
  _refine_ls_shell.number_reflns_R_free
  3.4027  14.1774  2872  0.151775222254  99.5765472313  0.167805829126  185
   2.707   3.4027  2867   0.14339801292  99.3760262726  0.178734537125  159
  2.3666    2.707  2887   0.14217898702  99.7050147493   0.15851300841  155
   2.151   2.3666  2836  0.134044086687  99.6336996337  0.149906614739  156
  1.9973    2.151  2863  0.121827147847  99.5376486129    0.1464180296  151
  1.8798   1.9973  2884  0.122280850178  99.3384055574  0.122506101837  119
  1.7859   1.8798  2851  0.123085131914  99.3002332556  0.150139961015  129
  1.7083   1.7859  2790  0.117100099992  99.0672884744  0.133824749116  184
  1.6426   1.7083  2848  0.114549083226  98.8429752066  0.129240368681  142
   1.586   1.6426  2813  0.106961504115  98.5747431223  0.141409674948  161
  1.5365    1.586  2821  0.104959353451  98.4722683494  0.134460266809  144
  1.4926   1.5365  2776  0.106199854761  98.1781376518   0.13070144022  134
  1.4533   1.4926  2803  0.106068373928  97.9632721202  0.129082843976  131
  1.4179   1.4533  2800  0.105325137771  97.1532605098  0.132416922915  135
  1.3857   1.4179  2769  0.107221918911  97.2703062583  0.123972597944  153
  1.3562   1.3857  2739  0.111374128906  97.0124202753  0.138453604281  151
  1.3291   1.3562  2812  0.115632024016  96.8646864686  0.144338440588  123
  1.3041   1.3291  2746  0.112430112324  96.7103054716  0.134238766694  135
  1.2808   1.3041  2762  0.115808384068  96.7169179229  0.135863790832  125
  1.2591   1.2808  2754  0.114670645576  96.5093085106  0.144052351161  149
  1.2388   1.2591  2740  0.117880166114  96.5252255262  0.138620969901  149
  1.2198   1.2388  2749  0.117417150044  96.0732113145   0.14228142308  138
  1.2018   1.2198  2725  0.117118890946  96.0093896714   0.13771875318  138
  1.1849   1.2018  2731  0.116239723285   95.977393617  0.153045241802  156
  1.1689   1.1849  2729  0.123398534322  95.7396846696  0.153356269653  125
  1.1537   1.1689  2716  0.125718739502  95.6492637216  0.138785576922  142
  1.1393   1.1537  2735  0.124417728448  95.5577492596  0.160930624636  169
  1.1256   1.1393  2686  0.129782320944  95.0508474576  0.150535871852  118
  1.1125   1.1256  2767  0.141602276659  95.1338994121  0.154287426628  146
     1.1   1.1125  2656  0.144531435432  94.7583390061  0.170676819807  128

loop_
  _atom_type.symbol
  _atom_type.scat_dispersion_real
  _atom_type.scat_dispersion_imag
  _atom_type.scat_Cromer_Mann_a1
  _atom_type.scat_Cromer_Mann_a2
  _atom_type.scat_Cromer_Mann_a3
  _atom_type.scat_Cromer_Mann_b1
  _atom_type.scat_Cromer_Mann_b2
  _atom_type.scat_Cromer_Mann_b3
  _atom_type.scat_Cromer_Mann_c
  _atom_type.scat_source
  _atom_type.scat_dispersion_source
  S   .  .   9.55732  6.39887        .   1.23737  29.19336         .  0.0  
;
2-Gaussian fit: Grosse-Kunstleve RW, Sauter NK, Adams PD:
Newsletter of the IUCr Commission on Crystallographic Computing 2004, 3, 22-31.
;
  .
  N   .  .   4.01032  2.96436        .  19.97189   1.75589         .  0.0  
;
2-Gaussian fit: Grosse-Kunstleve RW, Sauter NK, Adams PD:
Newsletter of the IUCr Commission on Crystallographic Computing 2004, 3, 22-31.
;
  .
  C   .  .   3.54356  2.42580        .  25.62398   1.50364         .  0.0  
;
2-Gaussian fit: Grosse-Kunstleve RW, Sauter NK, Adams PD:
Newsletter of the IUCr Commission on Crystallographic Computing 2004, 3, 22-31.
;
  .
  O   .  .   4.49882  3.47563        .  15.80542   1.70748         .  0.0  
;
2-Gaussian fit: Grosse-Kunstleve RW, Sauter NK, Adams PD:
Newsletter of the IUCr Commission on Crystallographic Computing 2004, 3, 22-31.
;
  .
  Fe  .  .  13.53868  8.76290  3.62829   5.59997   0.29039  49.61845  0.0  
;
3-Gaussian fit: Grosse-Kunstleve RW, Sauter NK, Adams PD:
Newsletter of the IUCr Commission on Crystallographic Computing 2004, 3, 22-31.
;
  .

loop_
  _atom_site.group_PDB
  _atom_site.id
  _atom_site.label_atom_id
  _atom_site.label_alt_id
  _atom_site.label_comp_id
  _atom_site.auth_asym_id
  _atom_site.auth_seq_id
  _atom_site.pdbx_PDB_ins_code
  _atom_site.Cartn_x
  _atom_site.Cartn_y
  _atom_site.Cartn_z
  _atom_site.occupancy
  _atom_site.B_iso_or_equiv
  _atom_site.type_symbol
  _atom_site.pdbx_formal_charge
  _atom_site.label_asym_id
  _atom_site.label_entity_id
  _atom_site.label_seq_id
  _atom_site.pdbx_PDB_model_num
  ATOM       1  O    .  GLU  A   35  ?   27.99400    0.53200   5.25900  1.000  45.15278  O   ?  A  ?    1  1
  ATOM       2  N    .  GLU  A   35  ?   30.48900   -0.45300   6.53800  1.000  44.35532  N   ?  A  ?    1  1
  ATOM       3  CA   .  GLU  A   35  ?   29.62700    0.61800   7.02600  1.000  44.57113  C   ?  A  ?    1  1
  ATOM       4  C    .  GLU  A   35  ?   28.21100    0.47900   6.47100  1.000  44.53429  C   ?  A  ?    1  1
  ATOM       5  CB   .  GLU  A   35  ?   30.20500    1.98700   6.66700  1.000  44.90275  C   ?  A  ?    1  1
  ATOM       6  O    .  LYS  A   36  ?   25.62800    2.43100   6.44100  1.000  40.24167  O   ?  A  ?    2  1
  ATOM       7  N    .  LYS  A   36  ?   27.25100    0.30700   7.37200  1.000  43.71314  N   ?  A  ?    2  1
  ATOM       8  CA   .  LYS  A   36  ?   25.85700    0.10000   6.99000  1.000  42.32350  C   ?  A  ?    2  1
  ATOM       9  C    .  LYS  A   36  ?   25.30300    1.27400   6.18000  1.000  40.25483  C   ?  A  ?    2  1
  ATOM      10  CB   .  LYS  A   36  ?   25.00200   -0.14300   8.24500  1.000  42.75776  C   ?  A  ?    2  1
  ATOM      11  N    .  THR  A   37  ?   24.46100    0.97100   5.19500  1.000  38.40460  N   ?  A  ?    3  1
  ATOM      12  CA   .  THR  A   37  ?   23.86400    2.01300   4.37600  1.000  37.21236  C   ?  A  ?    3  1
  ATOM      13  C    .  THR  A   37  ?   22.92800    2.89800   5.19700  1.000  36.80178  C   ?  A  ?    3  1
  ATOM      14  O    .  THR  A   37  ?   22.05700    2.40200   5.91300  1.000  35.31213  O   ?  A  ?    3  1
  ATOM      15  CB   .  THR  A   37  ?   23.10000    1.41500   3.18200  1.000  37.60451  C   ?  A  ?    3  1
  ATOM      16  OG1  .  THR  A   37  ?   24.01300    0.68600   2.34700  1.000  39.13627  O   ?  A  ?    3  1
  ATOM      17  CG2  .  THR  A   37  ?   22.44800    2.52400   2.35900  1.000  36.98338  C   ?  A  ?    3  1
  ATOM      18  N    .  VAL  A   38  ?   23.12700    4.20400   5.10800  1.000  36.58597  N   ?  A  ?    4  1
  ATOM      19  CA   .  VAL  A   38  ?   22.30900    5.19200   5.78700  1.000  36.45700  C   ?  A  ?    4  1
  ATOM      20  C    .  VAL  A   38  ?   21.77500    6.18700   4.75500  1.000  36.22013  C   ?  A  ?    4  1
  ATOM      21  O    .  VAL  A   38  ?   22.52300    6.71600   3.91900  1.000  36.18329  O   ?  A  ?    4  1
  ATOM      22  CB   .  VAL  A   38  ?   23.10400    5.92500   6.88700  1.000  36.23329  C   ?  A  ?    4  1
  ATOM      23  CG1  .  VAL  A   38  ?   22.31100    7.08900   7.44500  1.000  36.61492  C   ?  A  ?    4  1
  ATOM      24  CG2  .  VAL  A   38  ?   23.53000    4.95500   7.98400  1.000  35.91746  C   ?  A  ?    4  1
  ATOM      25  N    .  ILE  A   39  ?   20.47100    6.42400   4.79500  1.000  35.31739  N   ?  A  ?    5  1
  ATOM      26  CA   .  ILE  A   39  ?   19.79500    7.29200   3.84000  1.000  34.32517  C   ?  A  ?    5  1
  ATOM      27  C    .  ILE  A   39  ?   18.90900    8.26000   4.58600  1.000  32.73287  C   ?  A  ?    5  1
  ATOM      28  O    .  ILE  A   39  ?   18.14800    7.85900   5.47500  1.000  30.07729  O   ?  A  ?    5  1
  ATOM      29  CB   .  ILE  A   39  ?   18.95400    6.46800   2.85900  1.000  34.70679  C   ?  A  ?    5  1
  ATOM      30  CG1  .  ILE  A   39  ?   19.87700    5.53900   2.07600  1.000  35.19896  C   ?  A  ?    5  1
  ATOM      31  CG2  .  ILE  A   39  ?   18.17700    7.37400   1.92300  1.000  34.82260  C   ?  A  ?    5  1
  ATOM      32  CD1  .  ILE  A   39  ?   19.18700    4.45900   1.36900  1.000  35.22264  C   ?  A  ?    5  1
  ATOM      33  N    .  LYS  A   40  ?   18.96300    9.51700   4.20100  1.000  32.74340  N   ?  A  ?    6  1
  ATOM      34  CA   .  LYS  A   40  ?   18.26200   10.57900   4.85400  1.000  33.77247  C   ?  A  ?    6  1
  ATOM      35  C    .  LYS  A   40  ?   17.24600   11.35500   4.00700  1.000  32.68813  C   ?  A  ?    6  1
  ATOM      36  O    .  LYS  A   40  ?   17.34400   11.35900   2.78100  1.000  32.90658  O   ?  A  ?    6  1
  ATOM      37  CB   .  LYS  A   40  ?   19.29200   11.52600   5.48600  1.000  35.61743  C   ?  A  ?    6  1
  ATOM      38  O    .  ASN  A   41  ?   17.45400   14.12700   3.94800  1.000  40.41800  O   ?  A  ?    7  1
  ATOM      39  N    .  ASN  A   41  ?   16.35400   12.08400   4.67100  1.000  34.33570  N   ?  A  ?    7  1
  ATOM      40  CA   .  ASN  A   41  ?   15.44000   13.01700   4.02400  1.000  37.27289  C   ?  A  ?    7  1
  ATOM      41  C    .  ASN  A   41  ?   16.28500   14.28500   3.89500  1.000  40.69698  C   ?  A  ?    7  1
  ATOM      42  CB   .  ASN  A   41  ?   14.11800   13.18700   4.81500  1.000  36.89127  C   ?  A  ?    7  1
  ATOM      43  CG   .  ASN  A   41  ?   14.24600   14.02100   6.05600  1.000  36.58597  C   ?  A  ?    7  1
  ATOM      44  OD1  .  ASN  A   41  ?   15.27000   14.11000   6.65100  1.000  36.23329  O   ?  A  ?    7  1
  ATOM      45  ND2  .  ASN  A   41  ?   13.17400   14.61900   6.44500  1.000  36.52280  N   ?  A  ?    7  1
  ATOM      46  O    .  GLU  A   42  ?   16.16600   17.85500   5.88000  1.000  49.70333  O   ?  A  ?    8  1
  ATOM      47  N    .  GLU  A   42  ?   15.72800   15.48200   3.74800  1.000  43.94211  N   ?  A  ?    8  1
  ATOM      48  CA   .  GLU  A   42  ?   16.51600   16.70100   3.79600  1.000  46.39240  C   ?  A  ?    8  1
  ATOM      49  C    .  GLU  A   42  ?   16.89000   17.15600   5.19900  1.000  48.54266  C   ?  A  ?    8  1
  ATOM      50  CB   .  GLU  A   42  ?   15.87800   17.83400   2.99100  1.000  46.93984  C   ?  A  ?    8  1
  ATOM      51  O    .  GLY  A   44  ?   17.35900   13.92800  10.40200  1.000  39.79161  O   ?  B  ?    9  1
  ATOM      52  N    .  GLY  A   44  ?   17.42200   16.06500   7.62400  1.000  45.96077  N   ?  B  ?    9  1
  ATOM      53  CA   .  GLY  A   44  ?   17.87000   14.88500   8.31000  1.000  43.16833  C   ?  B  ?    9  1
  ATOM      54  C    .  GLY  A   44  ?   16.97100   14.62200   9.47400  1.000  40.63645  C   ?  B  ?    9  1
  ATOM      55  O    .  THR  A   45  ?   13.71300   12.86400  11.22300  1.000  28.70607  O   ?  B  ?   10  1
  ATOM      56  N    .  THR  A   45  ?   15.76800   15.16400   9.42400  1.000  38.63621  N   ?  B  ?   10  1
  ATOM      57  CA   .  THR  A   45  ?   14.80200   14.82700  10.43500  1.000  36.10170  C   ?  B  ?   10  1
  ATOM      58  C    .  THR  A   45  ?   14.30900   13.36600  10.30600  1.000  30.39312  C   ?  B  ?   10  1
  ATOM      59  CB   .  THR  A   45  ?   13.63700   15.79900  10.56200  1.000  37.76769  C   ?  B  ?   10  1
  ATOM      60  OG1  .  THR  A   45  ?   12.86400   15.76700   9.37900  1.000  37.43080  O   ?  B  ?   10  1
  ATOM      61  CG2  .  THR  A   45  ?   14.14100   17.19900  10.81000  1.000  39.26523  C   ?  B  ?   10  1
  ATOM      62  N    .  ILE  A   46  ?   14.57800   12.73600   9.18200  1.000  26.54002  N   ?  B  ?   11  1
  ATOM      63  CA   .  ILE  A   46  ?   14.27400   11.31000   8.98400  1.000  23.88444  C   ?  B  ?   11  1
  ATOM      64  C    .  ILE  A   46  ?   15.42600   10.54700   8.35700  1.000  24.43188  C   ?  B  ?   11  1
  ATOM      65  O    .  ILE  A   46  ?   15.94800   10.97700   7.31700  1.000  27.07956  O   ?  B  ?   11  1
  ATOM      66  CB   .  ILE  A   46  ?   13.00600   11.06300   8.13300  1.000  23.04487  C   ?  B  ?   11  1
  ATOM      67  CG1  .  ILE  A   46  ?   11.81900   11.80500   8.70100  1.000  23.96340  C   ?  B  ?   11  1
  ATOM      68  CG2  .  ILE  A   46  ?   12.74700    9.56900   8.00400  1.000  24.25028  C   ?  B  ?   11  1
  ATOM      69  CD1  .  ILE  A   46  ?   10.58800   11.82600   7.83700  1.000  25.50832  C   ?  B  ?   11  1
  ATOM      70  N    .  SER  A   47  ?   15.87500    9.46100   8.98500  1.000  24.74770  N   ?  B  ?   12  1
  ATOM      71  CA   .  SER  A   47  ?   16.99300    8.68900   8.50400  1.000  25.30303  C   ?  B  ?   12  1
  ATOM      72  C    .  SER  A   47  ?   16.68200    7.19100   8.62100  1.000  26.02154  C   ?  B  ?   12  1
  ATOM      73  O    .  SER  A   47  ?   16.02200    6.75700   9.55600  1.000  28.43499  O   ?  B  ?   12  1
  ATOM      74  CB   .  SER  A   47  ?   18.24200    9.06500   9.33500  1.000  29.51670  C   ?  B  ?   12  1
  ATOM      75  OG   .  SER  A   47  ?   19.40400    8.33300   8.97500  1.000  31.47746  O   ?  B  ?   12  1
  ATOM      76  N    .  ILE  A   48  ?   17.13200    6.40700   7.65200  1.000  23.06066  N   ?  B  ?   13  1
  ATOM      77  CA   .  ILE  A   48  ?   17.03400    4.95700   7.68100  1.000  23.23436  C   ?  B  ?   13  1
  ATOM      78  C    .  ILE  A   48  ?   18.40000    4.31300   7.58400  1.000  23.25805  C   ?  B  ?   13  1
  ATOM      79  O    .  ILE  A   48  ?   19.21300    4.69800   6.74200  1.000  25.45305  O   ?  B  ?   13  1
  ATOM      80  CB   .  ILE  A   48  ?   16.03600    4.34800   6.65600  1.000  22.99486  C   ?  B  ?   13  1
  ATOM      81  CG1  .  ILE  A   48  ?   16.47900    4.57300   5.18200  1.000  23.35280  C   ?  B  ?   13  1
  ATOM      82  CG2  .  ILE  A   48  ?   14.66500    4.87800   6.92400  1.000  24.16079  C   ?  B  ?   13  1
  ATOM      83  CD1  .  ILE  A   48  ?   15.58500    3.88700   4.17400  1.000  25.07406  C   ?  B  ?   13  1
  ATOM      84  N    .  SER  A   49  ?   18.63700    3.33600   8.44000  1.000  23.56072  N   ?  B  ?   14  1
  ATOM      85  C    .  SER  A   49  ?   19.74800    1.21700   8.38100  1.000  23.41860  C   ?  B  ?   14  1
  ATOM      86  O    .  SER  A   49  ?   18.89800    0.64200   9.07300  1.000  23.48703  O   ?  B  ?   14  1
  ATOM      87  CA   .  SER  A   49  ?   19.93800    2.70200   8.51600  1.000  24.28449  C   ?  B  ?   14  1
  ATOM      88  CB   .  SER  A   49  ?   20.59800    3.02000   9.85900  1.000  26.07418  C   ?  B  ?   14  1
  ATOM      89  OG   .  SER  A   49  ?   21.71100    2.17300  10.14000  1.000  29.40353  O   ?  B  ?   14  1
  ATOM      90  N    .  GLN  A   50  ?   20.47200    0.61000   7.44900  1.000  23.78706  N   ?  B  ?   15  1
  ATOM      91  CA   .  GLN  A   50  ?   20.32800   -0.81100   7.13800  1.000  22.70535  C   ?  B  ?   15  1
  ATOM      92  C    .  GLN  A   50  ?   20.98000   -1.76000   8.15900  1.000  24.17132  C   ?  B  ?   15  1
  ATOM      93  O    .  GLN  A   50  ?   22.19600   -1.67200   8.37900  1.000  26.96902  O   ?  B  ?   15  1
  ATOM      94  CB   .  GLN  A   50  ?   20.79300   -1.10500   5.70600  1.000  23.58704  C   ?  B  ?   15  1
  ATOM      95  CG   .  GLN  A   50  ?   20.46800   -2.48800   5.30400  1.000  24.53189  C   ?  B  ?   15  1
  ATOM      96  CD   .  GLN  A   50  ?   20.68400   -2.70300   3.83700  1.000  27.57436  C   ?  B  ?   15  1
  ATOM      97  OE1  .  GLN  A   50  ?   21.56800   -2.08800   3.25000  1.000  30.49839  O   ?  B  ?   15  1
  ATOM      98  NE2  .  GLN  A   50  ?   19.90800   -3.60500   3.24000  1.000  28.27444  N   ?  B  ?   15  1
  ATOM      99  N    .  LEU  A   51  ?   20.22100   -2.65200   8.80900  1.000  24.34766  N   ?  B  ?   16  1
  ATOM     100  CA   .  LEU  A   51  ?   20.79100   -3.73500   9.64800  1.000  25.02405  C   ?  B  ?   16  1
  ATOM     101  C    .  LEU  A   51  ?   21.13800   -4.99200   8.84800  1.000  28.26655  C   ?  B  ?   16  1
  ATOM     102  O    .  LEU  A   51  ?   22.19200   -5.63400   9.07900  1.000  29.13507  O   ?  B  ?   16  1
  ATOM     103  CB   .  LEU  A   51  ?   19.81500   -4.11600  10.77000  1.000  25.68992  C   ?  B  ?   16  1
  ATOM     104  CG   .  LEU  A   51  ?   19.55200   -3.00300  11.75600  1.000  27.50330  C   ?  B  ?   16  1
  ATOM     105  CD1  .  LEU  A   51  ?   18.73100   -3.56200  12.94000  1.000  27.01377  C   ?  B  ?   16  1
  ATOM     106  CD2  .  LEU  A   51  ?   20.86000   -2.40200  12.25000  1.000  29.53512  C   ?  B  ?   16  1
  ATOM     107  N    .  ASN  A   52  ?   20.28400   -5.32900   7.88200  1.000  29.98517  N   ?  B  ?   17  1
  ATOM     108  C    .  ASN  A   52  ?   19.71400   -6.26500   5.70200  1.000  29.90622  C   ?  B  ?   17  1
  ATOM     109  O    .  ASN  A   52  ?   19.07600   -5.21800   5.54600  1.000  30.24310  O   ?  B  ?   17  1
  ATOM     110  CA   .  ASN  A   52  ?   20.53800   -6.43800   6.96800  1.000  30.75632  C   ?  B  ?   17  1
  ATOM     111  CB   .  ASN  A   52  ?   20.26600   -7.77300   7.66000  1.000  30.99056  C   ?  B  ?   17  1
  ATOM     112  CG   .  ASN  A   52  ?   18.85000   -7.91200   8.07600  1.000  30.65894  C   ?  B  ?   17  1
  ATOM     113  OD1  .  ASN  A   52  ?   17.95900   -7.69100   7.28300  1.000  28.74029  O   ?  B  ?   17  1
  ATOM     114  ND2  .  ASN  A   52  ?   18.62100   -8.26500   9.33800  1.000  31.14321  N   ?  B  ?   17  1
  ATOM     115  N    .  LYS  A   53  ?   19.65300   -7.29000   4.85000  1.000  28.74555  N   ?  B  ?   18  1
  ATOM     116  CA   .  LYS  A   53  ?   19.05500   -7.17300   3.52000  1.000  29.35352  C   ?  B  ?   18  1
  ATOM     117  C    .  LYS  A   53  ?   17.62600   -6.68200   3.60000  1.000  28.57711  C   ?  B  ?   18  1
  ATOM     118  O    .  LYS  A   53  ?   17.18000   -5.95700   2.72200  1.000  31.21690  O   ?  B  ?   18  1
  ATOM     119  CB   .  LYS  A   53  ?   19.08000   -8.51200   2.78100  1.000  29.95622  C   ?  B  ?   18  1
  ATOM     120  N    .  ASN  A   54  ?   16.92000   -7.02800   4.68200  1.000  24.08973  N   ?  B  ?   19  1
  ATOM     121  CA   .  ASN  A   54  ?   15.49000   -6.72600   4.77100  1.000  22.32373  C   ?  B  ?   19  1
  ATOM     122  C    .  ASN  A   54  ?   15.05400   -5.94400   5.99700  1.000  20.67090  C   ?  B  ?   19  1
  ATOM     123  O    .  ASN  A   54  ?   13.86900   -5.67700   6.16300  1.000  20.88935  O   ?  B  ?   19  1
  ATOM     124  CB   .  ASN  A   54  ?   14.64900   -7.99300   4.65000  1.000  23.76338  C   ?  B  ?   19  1
  ATOM     125  CG   .  ASN  A   54  ?   14.63200   -8.54400   3.23600  1.000  28.37182  C   ?  B  ?   19  1
  ATOM     126  OD1  .  ASN  A   54  ?   14.81400   -7.80900   2.27200  1.000  30.73526  O   ?  B  ?   19  1
  ATOM     127  ND2  .  ASN  A   54  ?   14.43200   -9.83600   3.11100  1.000  31.53010  N   ?  B  ?   19  1
  ATOM     128  N    .  VAL  A   55  ?   15.99100   -5.52200   6.81400  1.000  20.67353  N   ?  B  ?   20  1
  ATOM     129  CA   .  VAL  A   55  ?   15.66800   -4.85000   8.06400  1.000  19.34442  C   ?  B  ?   20  1
  ATOM     130  C    .  VAL  A   55  ?   16.42900   -3.55500   8.17500  1.000  19.04176  C   ?  B  ?   20  1
  ATOM     131  O    .  VAL  A   55  ?   17.66500   -3.55300   8.11800  1.000  21.74998  O   ?  B  ?   20  1
  ATOM     132  CB   .  VAL  A   55  ?   15.98100   -5.71000   9.28000  1.000  19.73395  C   ?  B  ?   20  1
  ATOM     133  CG1  .  VAL  A   55  ?   15.64300   -4.97700  10.61000  1.000  19.38127  C   ?  B  ?   20  1
  ATOM     134  CG2  .  VAL  A   55  ?   15.31000   -7.08100   9.16300  1.000  19.76290  C   ?  B  ?   20  1
  ATOM     135  N    .  TRP  A   56  ?   15.72400   -2.46600   8.36700  1.000  18.41273  N   ?  B  ?   21  1
  ATOM     136  CA   .  TRP  A   56  ?   16.30400   -1.15600   8.53300  1.000  18.49959  C   ?  B  ?   21  1
  ATOM     137  C    .  TRP  A   56  ?   15.75400   -0.54700   9.81200  1.000  17.82319  C   ?  B  ?   21  1
  ATOM     138  O    .  TRP  A   56  ?   14.63800   -0.88000  10.23900  1.000  17.57842  O   ?  B  ?   21  1
  ATOM     139  CB   .  TRP  A   56  ?   15.96400   -0.26000   7.33500  1.000  19.38390  C   ?  B  ?   21  1
  ATOM     140  CG   .  TRP  A   56  ?   16.41900   -0.71200   6.00000  1.000  19.55234  C   ?  B  ?   21  1
  ATOM     141  CD1  .  TRP  A   56  ?   16.06300   -1.85600   5.35200  1.000  19.75237  C   ?  B  ?   21  1
  ATOM     142  CD2  .  TRP  A   56  ?   17.34000   -0.02900   5.16900  1.000  20.43140  C   ?  B  ?   21  1
  ATOM     143  NE1  .  TRP  A   56  ?   16.70400   -1.90900   4.11400  1.000  21.05779  N   ?  B  ?   21  1
  ATOM     144  CE2  .  TRP  A   56  ?   17.48200   -0.78900   3.98300  1.000  21.12885  C   ?  B  ?   21  1
  ATOM     145  CE3  .  TRP  A   56  ?   17.99600    1.19200   5.27600  1.000  21.32624  C   ?  B  ?   21  1
  ATOM     146  CZ2  .  TRP  A   56  ?   18.31000   -0.38500   2.92700  1.000  21.49468  C   ?  B  ?   21  1
  ATOM     147  CZ3  .  TRP  A   56  ?   18.83900    1.57900   4.23400  1.000  22.48164  C   ?  B  ?   21  1
  ATOM     148  CH2  .  TRP  A   56  ?   18.95400    0.80400   3.07500  1.000  23.38701  C   ?  B  ?   21  1
  ATOM     149  N    .  VAL  A   57  ?   16.53600    0.33700  10.41500  1.000  18.88121  N   ?  B  ?   22  1
  ATOM     150  CA   .  VAL  A   57  ?   16.07900    1.14200  11.53600  1.000  18.92859  C   ?  B  ?   22  1
  ATOM     151  C    .  VAL  A   57  ?   15.67200    2.51100  10.99800  1.000  18.70751  C   ?  B  ?   22  1
  ATOM     152  O    .  VAL  A   57  ?   16.46700    3.16800  10.32800  1.000  22.63429  O   ?  B  ?   22  1
  ATOM     153  CB   .  VAL  A   57  ?   17.17500    1.29900  12.60500  1.000  19.87607  C   ?  B  ?   22  1
  ATOM     154  CG1  .  VAL  A   57  ?   16.68600    2.20700  13.74200  1.000  20.27612  C   ?  B  ?   22  1
  ATOM     155  CG2  .  VAL  A   57  ?   17.57700   -0.07800  13.14100  1.000  20.37876  C   ?  B  ?   22  1
  ATOM     156  N    .  HIS  A   58  ?   14.47300    2.97800  11.31200  1.000  18.08901  N   ?  B  ?   23  1
  ATOM     157  CA   .  HIS  A   58  ?   14.06900    4.35000  10.99100  1.000  17.90741  C   ?  B  ?   23  1
  ATOM     158  C    .  HIS  A   58  ?   14.21200    5.22600  12.22900  1.000  18.34167  C   ?  B  ?   23  1
  ATOM     159  O    .  HIS  A   58  ?   13.87400    4.81900  13.33900  1.000  19.12335  O   ?  B  ?   23  1
  ATOM     160  CB   .  HIS  A   58  ?   12.65300    4.43600  10.37100  1.000  18.00216  C   ?  B  ?   23  1
  ATOM     161  CG   .  HIS  A   58  ?   11.49900    4.11600  11.29800  1.000  17.03625  C   ?  B  ?   23  1
  ATOM     162  ND1  .  HIS  A   58  ?   10.94300    5.04500  12.14500  1.000  17.74160  N   ?  B  ?   23  1
  ATOM     163  CD2  .  HIS  A   58  ?   10.67900    3.03100  11.35900  1.000  16.57041  C   ?  B  ?   23  1
  ATOM     164  CE1  .  HIS  A   58  ?    9.87800    4.53500  12.73600  1.000  16.84939  C   ?  B  ?   23  1
  ATOM     165  NE2  .  HIS  A   58  ?    9.68300    3.31500  12.26900  1.000  16.33617  N   ?  B  ?   23  1
  ATOM     166  N    .  THR  A   59  ?   14.75000    6.42400  12.02600  1.000  19.56024  N   ?  B  ?   24  1
  ATOM     167  CA   .  THR  A   59  ?   14.95700    7.34400  13.13100  1.000  19.69183  C   ?  B  ?   24  1
  ATOM     168  C    .  THR  A   59  ?   14.45700    8.72900  12.71200  1.000  19.31021  C   ?  B  ?   24  1
  ATOM     169  O    .  THR  A   59  ?   14.85900    9.24000  11.62800  1.000  21.99211  O   ?  B  ?   24  1
  ATOM     170  CB   .  THR  A   59  ?   16.45700    7.43000  13.48000  1.000  21.31308  C   ?  B  ?   24  1
  ATOM     171  OG1  .  THR  A   59  ?   16.97100    6.13200  13.81600  1.000  21.64207  O   ?  B  ?   24  1
  ATOM     172  CG2  .  THR  A   59  ?   16.73500    8.43900  14.61800  1.000  22.16318  C   ?  B  ?   24  1
  ATOM     173  N    .  GLU  A   60  ?   13.59000    9.34500  13.52600  1.000  20.23400  N   ?  B  ?   25  1
  ATOM     174  CA   .  GLU  A   60  ?   13.07000   10.69800  13.26800  1.000  20.38929  C   ?  B  ?   25  1
  ATOM     175  C    .  GLU  A   60  ?   13.31800   11.65800  14.43500  1.000  22.69746  C   ?  B  ?   25  1
  ATOM     176  O    .  GLU  A   60  ?   13.24600   11.27600  15.59800  1.000  23.64231  O   ?  B  ?   25  1
  ATOM     177  CB   .  GLU  A   60  ?   11.57800   10.69600  12.97600  1.000  21.73155  C   ?  B  ?   25  1
  ATOM     178  CG   .  GLU  A   60  ?   11.16600    9.78800  11.85400  1.000  21.04463  C   ?  B  ?   25  1
  ATOM     179  CD   .  GLU  A   60  ?   11.05800    8.36700  12.34500  1.000  21.19465  C   ?  B  ?   25  1
  ATOM     180  OE1  .  GLU  A   60  ?   10.38000    8.13900  13.38000  1.000  20.74459  O   ?  B  ?   25  1
  ATOM     181  OE2  .  GLU  A   60  ?   11.64500    7.46500  11.71300  1.000  20.80776  O   ?  B  ?   25  1
  ATOM     182  N    .  LEU  A   61  ?   13.57600   12.91500  14.09200  1.000  24.43714  N   ?  B  ?   26  1
  ATOM     183  CA   .  LEU  A   61  ?   13.76800   13.99800  15.06600  1.000  25.56359  C   ?  B  ?   26  1
  ATOM     184  C    .  LEU  A   61  ?   12.47900   14.75500  15.29500  1.000  29.75620  C   ?  B  ?   26  1
  ATOM     185  O    .  LEU  A   61  ?   11.92500   15.32700  14.35300  1.000  31.86435  O   ?  B  ?   26  1
  ATOM     186  CB   .  LEU  A   61  ?   14.85800   14.98600  14.60400  1.000  28.01652  C   ?  B  ?   26  1
  ATOM     187  CG   .  LEU  A   61  ?   16.16900   14.35000  14.14000  1.000  29.88253  C   ?  B  ?   26  1
  ATOM     188  CD2  .  LEU  A   61  ?   16.85800   13.68800  15.31200  1.000  31.91962  C   ?  B  ?   26  1
  ATOM     189  O    .  GLY  A   62  ?   12.42800   16.82000  18.27600  1.000  38.84150  O   ?  B  ?   27  1
  ATOM     190  N    .  GLY  A   62  ?   11.99100   14.76700  16.52600  1.000  31.04583  N   ?  B  ?   27  1
  ATOM     191  CA   .  GLY  A   62  ?   10.88900   15.62400  16.90900  1.000  34.55677  C   ?  B  ?   27  1
  ATOM     192  C    .  GLY  A   62  ?   11.45600   16.88600  17.52900  1.000  38.29933  C   ?  B  ?   27  1
  ATOM     193  O    .  SER  A   63  ?    9.56400   19.73700  19.30200  1.000  45.00276  O   ?  B  ?   28  1
  ATOM     194  N    .  SER  A   63  ?   10.85600   18.02900  17.21400  1.000  41.11019  N   ?  B  ?   28  1
  ATOM     195  CA   .  SER  A   63  ?   11.32900   19.31300  17.72500  1.000  43.52101  C   ?  B  ?   28  1
  ATOM     196  C    .  SER  A   63  ?   10.77500   19.57600  19.11800  1.000  44.45533  C   ?  B  ?   28  1
  ATOM     197  CB   .  SER  A   63  ?   10.93400   20.44700  16.77300  1.000  44.26057  C   ?  B  ?   28  1
  ATOM     198  N    .  VAL  A   69  ?   14.67900   15.70400  19.45000  1.000  31.79329  N   ?  B  ?   29  1
  ATOM     199  CA   .  VAL  A   69  ?   14.64300   14.46000  20.20200  1.000  29.82989  C   ?  B  ?   29  1
  ATOM     200  C    .  VAL  A   69  ?   14.42100   13.32500  19.21900  1.000  27.27959  C   ?  B  ?   29  1
  ATOM     201  O    .  VAL  A   69  ?   13.34900   13.21700  18.59700  1.000  27.67700  O   ?  B  ?   29  1
  ATOM     202  CB   .  VAL  A   69  ?   13.50900   14.46500  21.23400  1.000  32.17228  C   ?  B  ?   29  1
  ATOM     203  CG1  .  VAL  A   69  ?   13.49400   13.15400  21.99400  1.000  33.06186  C   ?  B  ?   29  1
  ATOM     204  N    .  PRO  A   70  ?   15.44800   12.49300  19.01800  1.000  26.17945  N   ?  B  ?   30  1
  ATOM     205  CA   .  PRO  A   70  ?   15.29200   11.36700  18.07900  1.000  23.76074  C   ?  B  ?   30  1
  ATOM     206  C    .  PRO  A   70  ?   14.55300   10.16100  18.63800  1.000  21.95000  C   ?  B  ?   30  1
  ATOM     207  O    .  PRO  A   70  ?   14.56600    9.94400  19.85100  1.000  23.40807  O   ?  B  ?   30  1
  ATOM     208  CB   .  PRO  A   70  ?   16.74300   10.97600  17.79100  1.000  25.28987  C   ?  B  ?   30  1
  ATOM     209  CG   .  PRO  A   70  ?   17.45600   11.26600  19.05900  1.000  27.19273  C   ?  B  ?   30  1
  ATOM     210  CD   .  PRO  A   70  ?   16.78200   12.51100  19.64400  1.000  27.42171  C   ?  B  ?   30  1
  ATOM     211  N    .  SER  A   71  ?   13.93300    9.39400  17.73900  1.000  20.24716  N   ?  B  ?   31  1
  ATOM     212  C    .  SER  A   71  ?   13.39200    7.14100  17.00600  1.000  17.93636  C   ?  B  ?   31  1
  ATOM     213  O    .  SER  A   71  ?   13.44700    7.48700  15.79900  1.000  19.99977  O   ?  B  ?   31  1
  ATOM     214  CA   A  SER  A   71  ?   13.14500    8.22200  18.06000  0.500  18.76014  C   ?  B  ?   31  1
  ATOM     215  CB   A  SER  A   71  ?   11.65600    8.60400  18.05000  0.500  18.32588  C   ?  B  ?   31  1
  ATOM     216  OG   A  SER  A   71  ?   10.80300    7.47200  18.14100  0.500  18.49959  O   ?  B  ?   31  1
  ATOM     217  CA   B  SER  A   71  ?   13.30800    8.16300  18.13100  0.500  19.66552  C   ?  B  ?   31  1
  ATOM     218  CB   B  SER  A   71  ?   11.85600    8.41200  18.49800  0.500  20.82355  C   ?  B  ?   31  1
  ATOM     219  OG   B  SER  A   71  ?   11.17000    8.88100  17.35600  0.500  21.25781  O   ?  B  ?   31  1
  ATOM     220  N    .  ASN  A   72  ?   13.44200    5.87100  17.39900  1.000  15.73347  N   ?  B  ?   32  1
  ATOM     221  CA   .  ASN  A   72  ?   13.68300    4.77700  16.47400  1.000  14.90968  C   ?  B  ?   32  1
  ATOM     222  C    .  ASN  A   72  ?   12.49000    3.84100  16.29700  1.000  13.30159  C   ?  B  ?   32  1
  ATOM     223  O    .  ASN  A   72  ?   11.78200    3.55200  17.26100  1.000  13.30949  O   ?  B  ?   32  1
  ATOM     224  CB   .  ASN  A   72  ?   14.78400    3.83800  16.97400  1.000  14.70703  C   ?  B  ?   32  1
  ATOM     225  CG   .  ASN  A   72  ?   16.11200    4.52800  17.21900  1.000  16.28353  C   ?  B  ?   32  1
  ATOM     226  OD1  .  ASN  A   72  ?   16.53500    5.40700  16.45500  1.000  17.84951  O   ?  B  ?   32  1
  ATOM     227  ND2  .  ASN  A   72  ?   16.77100    4.14500  18.29300  1.000  16.80728  N   ?  B  ?   32  1
  ATOM     228  N    .  GLY  A   73  ?   12.38500    3.24600  15.11300  1.000  14.15696  N   ?  B  ?   33  1
  ATOM     229  CA   .  GLY  A   73  ?   11.56300    2.06900  14.87000  1.000  14.40699  C   ?  B  ?   33  1
  ATOM     230  C    .  GLY  A   73  ?   12.23500    1.21800  13.81100  1.000  14.08590  C   ?  B  ?   33  1
  ATOM     231  O    .  GLY  A   73  ?   13.40800    1.43200  13.49300  1.000  15.40448  O   ?  B  ?   33  1
  ATOM     232  N    .  LEU  A   74  ?   11.51300    0.23800  13.26200  1.000  14.16222  N   ?  B  ?   34  1
  ATOM     233  CA   .  LEU  A   74  ?   12.05900   -0.61700  12.20400  1.000  14.47542  C   ?  B  ?   34  1
  ATOM     234  C    .  LEU  A   74  ?   11.24900   -0.48100  10.92500  1.000  13.28580  C   ?  B  ?   34  1
  ATOM     235  O    .  LEU  A   74  ?   10.02400   -0.20000  10.98400  1.000  12.66204  O   ?  B  ?   34  1
  ATOM     236  CB   .  LEU  A   74  ?   12.03000   -2.09700  12.54600  1.000  16.85465  C   ?  B  ?   34  1
  ATOM     237  CG   .  LEU  A   74  ?   12.97100   -2.65900  13.57900  1.000  18.13375  C   ?  B  ?   34  1
  ATOM     238  CD1  .  LEU  A   74  ?   12.93100   -4.18900  13.45100  1.000  18.54433  C   ?  B  ?   34  1
  ATOM     239  CD2  .  LEU  A   74  ?   14.35600   -2.18800  13.38900  1.000  18.18376  C   ?  B  ?   34  1
  ATOM     240  N    .  VAL  A   75  ?   11.90900   -0.71000   9.81200  1.000  13.67532  N   ?  B  ?   35  1
  ATOM     241  CA   .  VAL  A   75  ?   11.28700   -0.93400   8.52300  1.000  13.86482  C   ?  B  ?   35  1
  ATOM     242  C    .  VAL  A   75  ?   11.66200   -2.33300   8.08500  1.000  14.23855  C   ?  B  ?   35  1
  ATOM     243  O    .  VAL  A   75  ?   12.85200   -2.66200   7.99400  1.000  16.62305  O   ?  B  ?   35  1
  ATOM     244  CB   .  VAL  A   75  ?   11.82100    0.06700   7.44000  1.000  16.11509  C   ?  B  ?   35  1
  ATOM     245  CG1  .  VAL  A   75  ?   11.07500   -0.15000   6.12800  1.000  17.58895  C   ?  B  ?   35  1
  ATOM     246  CG2  .  VAL  A   75  ?   11.74900    1.49600   7.93200  1.000  18.09164  C   ?  B  ?   35  1
  ATOM     247  N    .  LEU  A   76  ?   10.65000   -3.15500   7.84400  1.000  13.43056  N   ?  B  ?   36  1
  ATOM     248  CA   .  LEU  A   76  ?   10.82200   -4.51600   7.38800  1.000  13.52531  C   ?  B  ?   36  1
  ATOM     249  C    .  LEU  A   76  ?   10.41700   -4.57700   5.92400  1.000  14.56490  C   ?  B  ?   36  1
  ATOM     250  O    .  LEU  A   76  ?    9.25300   -4.29000   5.58300  1.000  14.01221  O   ?  B  ?   36  1
  ATOM     251  CB   .  LEU  A   76  ?    9.97100   -5.48500   8.21400  1.000  13.87798  C   ?  B  ?   36  1
  ATOM     252  CG   .  LEU  A   76  ?   10.13600   -5.38900   9.73300  1.000  15.40185  C   ?  B  ?   36  1
  ATOM     253  CD1  .  LEU  A   76  ?    9.18100   -6.35400  10.42300  1.000  15.90191  C   ?  B  ?   36  1
  ATOM     254  CD2  .  LEU  A   76  ?   11.57600   -5.68000  10.10400  1.000  17.39419  C   ?  B  ?   36  1
  ATOM     255  N    .  ASN  A   77  ?   11.35400   -4.96500   5.07300  1.000  16.27827  N   ?  B  ?   37  1
  ATOM     256  CA   .  ASN  A   77  ?   11.11900   -5.01600   3.65400  1.000  18.18113  C   ?  B  ?   37  1
  ATOM     257  C    .  ASN  A   77  ?   10.76800   -6.42600   3.30500  1.000  19.66288  C   ?  B  ?   37  1
  ATOM     258  O    .  ASN  A   77  ?   11.64500   -7.28900   3.25200  1.000  24.65559  O   ?  B  ?   37  1
  ATOM     259  CB   .  ASN  A   77  ?   12.38100   -4.58100   2.93700  1.000  20.12083  C   ?  B  ?   37  1
  ATOM     260  CG   .  ASN  A   77  ?   12.20100   -4.52700   1.43300  1.000  21.44731  C   ?  B  ?   37  1
  ATOM     261  OD1  .  ASN  A   77  ?   11.09300   -4.61700   0.91000  1.000  22.62903  O   ?  B  ?   37  1
  ATOM     262  ND2  .  ASN  A   77  ?   13.28800   -4.32200   0.74100  1.000  23.44492  N   ?  B  ?   37  1
  ATOM     263  N    .  THR  A   78  ?    9.49500   -6.69700   3.07900  1.000  19.52076  N   ?  B  ?   38  1
  ATOM     264  CA   .  THR  A   78  ?    9.00800   -8.05000   2.88300  1.000  20.58931  C   ?  B  ?   38  1
  ATOM     265  C    .  THR  A   78  ?    8.49400   -8.22900   1.47700  1.000  21.54206  C   ?  B  ?   38  1
  ATOM     266  O    .  THR  A   78  ?    8.23900   -7.26900   0.76600  1.000  21.89736  O   ?  B  ?   38  1
  ATOM     267  CB   .  THR  A   78  ?    7.90500   -8.48500   3.92300  1.000  18.67592  C   ?  B  ?   38  1
  ATOM     268  OG1  .  THR  A   78  ?    6.60100   -8.17800   3.41400  1.000  18.85752  O   ?  B  ?   38  1
  ATOM     269  CG2  .  THR  A   78  ?    8.10500   -7.84100   5.31200  1.000  17.28892  C   ?  B  ?   38  1
  ATOM     270  N    .  SER  A   79  ?    8.35700   -9.48800   1.09200  1.000  22.46585  N   ?  B  ?   39  1
  ATOM     271  CA   .  SER  A   79  ?    7.87000   -9.82000  -0.23400  1.000  24.26607  C   ?  B  ?   39  1
  ATOM     272  C    .  SER  A   79  ?    6.43600   -9.37700  -0.50600  1.000  23.29753  C   ?  B  ?   39  1
  ATOM     273  O    .  SER  A   79  ?    5.98100   -9.39000  -1.63900  1.000  25.09775  O   ?  B  ?   39  1
  ATOM     274  CB   .  SER  A   79  ?    8.00300  -11.32600  -0.47200  1.000  26.17682  C   ?  B  ?   39  1
  ATOM     275  OG   .  SER  A   79  ?    7.14500  -12.03100   0.40200  1.000  26.66109  O   ?  B  ?   39  1
  ATOM     276  N    .  LYS  A   80  ?    5.72000   -8.97800   0.52700  1.000  21.66049  N   ?  B  ?   40  1
  ATOM     277  CA   .  LYS  A   80  ?    4.32000   -8.61100   0.43400  1.000  20.53667  C   ?  B  ?   40  1
  ATOM     278  C    .  LYS  A   80  ?    4.03600   -7.19200   0.86900  1.000  18.11270  C   ?  B  ?   40  1
  ATOM     279  O    .  LYS  A   80  ?    2.87500   -6.76300   0.95800  1.000  17.37314  O   ?  B  ?   40  1
  ATOM     280  CB   .  LYS  A   80  ?    3.47000   -9.55600   1.24900  1.000  22.59218  C   ?  B  ?   40  1
  ATOM     281  CG   .  LYS  A   80  ?    3.53400  -11.00400   0.76900  1.000  23.93445  C   ?  B  ?   40  1
  ATOM     282  N    .  GLY  A   81  ?    5.08900   -6.42600   1.09500  1.000  16.49935  N   ?  B  ?   41  1
  ATOM     283  CA   .  GLY  A   81  ?    4.92300   -5.03300   1.46800  1.000  14.88073  C   ?  B  ?   41  1
  ATOM     284  C    .  GLY  A   81  ?    5.89900   -4.65300   2.56700  1.000  13.46214  C   ?  B  ?   41  1
  ATOM     285  O    .  GLY  A   81  ?    6.66600   -5.49600   3.09500  1.000  16.09667  O   ?  B  ?   41  1
  ATOM     286  N    .  LEU  A   82  ?    5.89100   -3.39300   2.92200  1.000  11.86984  N   ?  B  ?   42  1
  ATOM     287  CA   .  LEU  A   82  ?    6.68400   -2.89600   4.03800  1.000  11.77246  C   ?  B  ?   42  1
  ATOM     288  C    .  LEU  A   82  ?    5.87800   -2.94800   5.32100  1.000  10.50389  C   ?  B  ?   42  1
  ATOM     289  O    .  LEU  A   82  ?    4.68400   -2.60100   5.36600  1.000  10.94342  O   ?  B  ?   42  1
  ATOM     290  CB   .  LEU  A   82  ?    7.07700   -1.46200   3.74900  1.000  12.83838  C   ?  B  ?   42  1
  ATOM     291  CG   .  LEU  A   82  ?    7.95300   -1.30900   2.48800  1.000  14.70966  C   ?  B  ?   42  1
  ATOM     292  CD1  .  LEU  A   82  ?    8.04700    0.15400   2.05100  1.000  14.80177  C   ?  B  ?   42  1
  ATOM     293  CD2  .  LEU  A   82  ?    9.31500   -1.94900   2.66600  1.000  21.75787  C   ?  B  ?   42  1
  ATOM     294  N    .  VAL  A   83  ?    6.55500   -3.35700   6.37800  1.000  10.73287  N   ?  B  ?   43  1
  ATOM     295  CA   .  VAL  A   83  ?    5.94300   -3.38800   7.72100  1.000  11.00395  C   ?  B  ?   43  1
  ATOM     296  C    .  VAL  A   83  ?    6.80600   -2.52800   8.61000  1.000  10.54863  C   ?  B  ?   43  1
  ATOM     297  O    .  VAL  A   83  ?    8.03800   -2.67000   8.61100  1.000  12.66468  O   ?  B  ?   43  1
  ATOM     298  CB   .  VAL  A   83  ?    5.84200   -4.82200   8.24100  1.000  12.62520  C   ?  B  ?   43  1
  ATOM     299  CG1  .  VAL  A   83  ?    5.33100   -4.87900   9.71900  1.000  13.30686  C   ?  B  ?   43  1
  ATOM     300  CG2  .  VAL  A   83  ?    4.97000   -5.65000   7.30400  1.000  13.70954  C   ?  B  ?   43  1
  ATOM     301  N    .  LEU  A   84  ?    6.21100   -1.59700   9.32500  1.000  10.25123  N   ?  B  ?   44  1
  ATOM     302  CA   .  LEU  A   84  ?    6.96300   -0.81600  10.28500  1.000  10.50126  C   ?  B  ?   44  1
  ATOM     303  C    .  LEU  A   84  ?    6.74300   -1.29100  11.69700  1.000   9.72485  C   ?  B  ?   44  1
  ATOM     304  O    .  LEU  A   84  ?    5.63500   -1.68800  12.08200  1.000  10.25386  O   ?  B  ?   44  1
  ATOM     305  CB   .  LEU  A   84  ?    6.53600    0.65600  10.21500  1.000  11.60139  C   ?  B  ?   44  1
  ATOM     306  CG   .  LEU  A   84  ?    6.49300    1.31200   8.83200  1.000  13.65953  C   ?  B  ?   44  1
  ATOM     307  CD1  .  LEU  A   84  ?    6.03900    2.76000   8.99100  1.000  16.04666  C   ?  B  ?   44  1
  ATOM     308  CD2  .  LEU  A   84  ?    7.81400    1.14000   8.11100  1.000  16.56514  C   ?  B  ?   44  1
  ATOM     309  N    .  VAL  A   85  ?    7.80100   -1.19600  12.49300  1.000  10.56442  N   ?  B  ?   45  1
  ATOM     310  CA   .  VAL  A   85  ?    7.65500   -1.23600  13.96300  1.000  11.10659  C   ?  B  ?   45  1
  ATOM     311  C    .  VAL  A   85  ?    7.73600    0.22300  14.40800  1.000  11.27240  C   ?  B  ?   45  1
  ATOM     312  O    .  VAL  A   85  ?    8.77200    0.85400  14.22600  1.000  13.71480  O   ?  B  ?   45  1
  ATOM     313  CB   .  VAL  A   85  ?    8.66900   -2.07200  14.66400  1.000  12.78838  C   ?  B  ?   45  1
  ATOM     314  CG1  .  VAL  A   85  ?    8.41000   -2.01900  16.16600  1.000  14.64386  C   ?  B  ?   45  1
  ATOM     315  CG2  .  VAL  A   85  ?    8.57300   -3.47500  14.17600  1.000  14.20170  C   ?  B  ?   45  1
  ATOM     316  N    .  ASP  A   86  ?    6.59900    0.73300  14.85700  1.000  11.39084  N   ?  B  ?   46  1
  ATOM     317  CA   .  ASP  A   86  ?    6.34400    2.10900  15.30000  1.000  12.29358  C   ?  B  ?   46  1
  ATOM     318  C    .  ASP  A   86  ?    6.21000    3.10200  14.16100  1.000  14.11748  C   ?  B  ?   46  1
  ATOM     319  O    .  ASP  A   86  ?    6.83300    2.92100  13.11000  1.000  16.19405  O   ?  B  ?   46  1
  ATOM     320  CB   .  ASP  A   86  ?    7.30000    2.51800  16.41400  1.000  13.23843  C   ?  B  ?   46  1
  ATOM     321  CG   .  ASP  A   86  ?    6.91200    1.81600  17.71600  1.000  11.09607  C   ?  B  ?   46  1
  ATOM     322  OD2  .  ASP  A   86  ?    7.81300    1.39000  18.46400  1.000  12.02249  O   ?  B  ?   46  1
  ATOM     323  OD1  .  ASP  A   86  ?    5.69100    1.72400  17.99100  1.000  11.56981  O   ?  B  ?   46  1
  ATOM     324  N    A  SER  A   87  ?    5.37200    4.10900  14.43500  0.500  14.30698  N   ?  B  ?   47  1
  ATOM     325  CA   A  SER  A   87  ?    5.17900    5.24800  13.56400  0.500  13.27791  C   ?  B  ?   47  1
  ATOM     326  C    A  SER  A   87  ?    6.18600    6.29300  14.03300  0.500  15.23341  C   ?  B  ?   47  1
  ATOM     327  O    A  SER  A   87  ?    7.34800    5.93400  14.29400  0.500  15.09655  O   ?  B  ?   47  1
  ATOM     328  CB   A  SER  A   87  ?    3.70100    5.68500  13.50300  0.500  11.42242  C   ?  B  ?   47  1
  ATOM     329  OG   A  SER  A   87  ?    3.22600    6.41700  14.59500  0.500  10.69076  O   ?  B  ?   47  1
  ATOM     330  N    B  SER  A   87  ?    5.44700    4.17900  14.34300  0.500  15.59134  N   ?  B  ?   47  1
  ATOM     331  CA   B  SER  A   87  ?    5.47400    5.25500  13.34800  0.500  17.48894  C   ?  B  ?   47  1
  ATOM     332  C    B  SER  A   87  ?    6.33400    6.37200  13.89900  0.500  17.44156  C   ?  B  ?   47  1
  ATOM     333  O    B  SER  A   87  ?    7.51600    6.15300  14.13500  0.500  17.28892  O   ?  B  ?   47  1
  ATOM     334  CB   B  SER  A   87  ?    4.09600    5.75100  12.98300  0.500  19.39969  C   ?  B  ?   47  1
  ATOM     335  OG   B  SER  A   87  ?    3.14000    4.91700  13.56400  0.500  18.73909  O   ?  B  ?   47  1
  ATOM     336  N    .  SER  A   88  ?    5.76100    7.55400  14.12200  1.000  18.15481  N   ?  B  ?   48  1
  ATOM     337  CA   .  SER  A   88  ?    6.60600    8.67100  14.53600  1.000  18.88384  C   ?  B  ?   48  1
  ATOM     338  C    .  SER  A   88  ?    5.81800    9.70300  15.30200  1.000  18.61276  C   ?  B  ?   48  1
  ATOM     339  O    .  SER  A   88  ?    4.62300    9.50700  15.54300  1.000  19.20757  O   ?  B  ?   48  1
  ATOM     340  CB   .  SER  A   88  ?    7.32300    9.29600  13.31100  1.000  20.62353  C   ?  B  ?   48  1
  ATOM     341  OG   .  SER  A   88  ?    8.43700   10.06100  13.70700  1.000  21.83156  O   ?  B  ?   48  1
  ATOM     342  N    .  TRP  A   89  ?    6.51500   10.77000  15.72000  1.000  20.10504  N   ?  B  ?   49  1
  ATOM     343  CA   .  TRP  A   89  ?    6.00000   11.74100  16.69200  1.000  20.61563  C   ?  B  ?   49  1
  ATOM     344  C    .  TRP  A   89  ?    4.67900   12.36300  16.28900  1.000  20.35244  C   ?  B  ?   49  1
  ATOM     345  O    .  TRP  A   89  ?    3.91200   12.79500  17.17200  1.000  20.37350  O   ?  B  ?   49  1
  ATOM     346  CB   .  TRP  A   89  ?    6.99300   12.88900  16.86300  1.000  20.45772  C   ?  B  ?   49  1
  ATOM     347  CG   .  TRP  A   89  ?    8.31000   12.49900  17.41400  1.000  20.97357  C   ?  B  ?   49  1
  ATOM     348  CD1  .  TRP  A   89  ?    9.44900   12.28700  16.70000  1.000  21.48152  C   ?  B  ?   49  1
  ATOM     349  CD2  .  TRP  A   89  ?    8.65900   12.34300  18.80500  1.000  20.32875  C   ?  B  ?   49  1
  ATOM     350  NE1  .  TRP  A   89  ?   10.49100   11.98500  17.57100  1.000  21.49205  N   ?  B  ?   49  1
  ATOM     351  CE2  .  TRP  A   89  ?   10.02400   11.98000  18.86100  1.000  21.21833  C   ?  B  ?   49  1
  ATOM     352  CE3  .  TRP  A   89  ?    7.93500   12.42500  19.99600  1.000  22.61061  C   ?  B  ?   49  1
  ATOM     353  CZ2  .  TRP  A   89  ?   10.71300   11.78700  20.07800  1.000  21.64996  C   ?  B  ?   49  1
  ATOM     354  CZ3  .  TRP  A   89  ?    8.60700   12.20300  21.19700  1.000  22.75536  C   ?  B  ?   49  1
  ATOM     355  CH2  .  TRP  A   89  ?    9.98400   11.87900  21.21800  1.000  23.16330  C   ?  B  ?   49  1
  ATOM     356  N    .  ASP  A   90  ?    4.43400   12.44700  14.98000  1.000  18.56802  N   ?  B  ?   50  1
  ATOM     357  CA   .  ASP  A   90  ?    3.25500   13.13500  14.54200  1.000  18.20218  C   ?  B  ?   50  1
  ATOM     358  C    .  ASP  A   90  ?    2.91200   12.65800  13.13700  1.000  17.24417  C   ?  B  ?   50  1
  ATOM     359  O    .  ASP  A   90  ?    3.60000   11.81100  12.53400  1.000  16.65989  O   ?  B  ?   50  1
  ATOM     360  CB   .  ASP  A   90  ?    3.39700   14.67000  14.62000  1.000  20.81039  C   ?  B  ?   50  1
  ATOM     361  CG   .  ASP  A   90  ?    4.50100   15.22600  13.73200  1.000  21.29729  C   ?  B  ?   50  1
  ATOM     362  OD1  .  ASP  A   90  ?    4.93400   14.56000  12.79000  1.000  21.95000  O   ?  B  ?   50  1
  ATOM     363  OD2  .  ASP  A   90  ?    4.92000   16.38100  13.96400  1.000  25.94522  O   ?  B  ?   50  1
  ATOM     364  N    .  ASP  A   91  ?    1.83000   13.19900  12.61800  1.000  16.60462  N   ?  B  ?   51  1
  ATOM     365  CA   .  ASP  A   91  ?    1.37200   12.78400  11.29800  1.000  16.84149  C   ?  B  ?   51  1
  ATOM     366  C    .  ASP  A   91  ?    2.26800   13.29600  10.19900  1.000  16.49408  C   ?  B  ?   51  1
  ATOM     367  O    .  ASP  A   91  ?    2.51100   12.56800   9.24400  1.000  16.39670  O   ?  B  ?   51  1
  ATOM     368  CB   .  ASP  A   91  ?   -0.06500   13.22500  11.10100  1.000  17.21522  C   ?  B  ?   51  1
  ATOM     369  CG   .  ASP  A   91  ?   -1.02400   12.34300  11.85700  1.000  17.80213  C   ?  B  ?   51  1
  ATOM     370  OD1  .  ASP  A   91  ?   -1.02300   11.12000  11.59800  1.000  17.19417  O   ?  B  ?   51  1
  ATOM     371  OD2  .  ASP  A   91  ?   -1.72700   12.86200  12.75400  1.000  19.55761  O   ?  B  ?   51  1
  ATOM     372  N    .  LYS  A   92  ?    2.78200   14.51100  10.31500  1.000  17.46788  N   ?  B  ?   52  1
  ATOM     373  CA   .  LYS  A   92  ?    3.66600   15.01400   9.28200  1.000  18.23903  C   ?  B  ?   52  1
  ATOM     374  C    .  LYS  A   92  ?    4.91100   14.12500   9.06000  1.000  18.16270  C   ?  B  ?   52  1
  ATOM     375  O    .  LYS  A   92  ?    5.23000   13.74400   7.92200  1.000  17.77055  O   ?  B  ?   52  1
  ATOM     376  CB   .  LYS  A   92  ?    4.06900   16.43400   9.63800  1.000  21.37362  C   ?  B  ?   52  1
  ATOM     377  CG   .  LYS  A   92  ?    5.02200   17.02100   8.67300  1.000  24.48451  C   ?  B  ?   52  1
  ATOM     378  N    .  LEU  A   93  ?    5.56200   13.73300  10.15800  1.000  17.97058  N   ?  B  ?   53  1
  ATOM     379  CA   .  LEU  A   93  ?    6.72400   12.87100  10.05200  1.000  17.15732  C   ?  B  ?   53  1
  ATOM     380  C    .  LEU  A   93  ?    6.33400   11.47100   9.59900  1.000  16.14930  C   ?  B  ?   53  1
  ATOM     381  O    .  LEU  A   93  ?    7.06800   10.83800   8.86800  1.000  16.04403  O   ?  B  ?   53  1
  ATOM     382  CB   .  LEU  A   93  ?    7.45300   12.78900  11.38900  1.000  17.05994  C   ?  B  ?   53  1
  ATOM     383  CG   .  LEU  A   93  ?    8.20900   14.05500  11.78700  1.000  19.29705  C   ?  B  ?   53  1
  ATOM     384  CD1  .  LEU  A   93  ?    8.48200   14.04300  13.28500  1.000  20.66564  C   ?  B  ?   53  1
  ATOM     385  CD2  .  LEU  A   93  ?    9.49900   14.03900  11.05300  1.000  20.08136  C   ?  B  ?   53  1
  ATOM     386  N    .  THR  A   94  ?    5.19700   10.97600  10.05700  1.000  14.59649  N   ?  B  ?   54  1
  ATOM     387  CA   .  THR  A   94  ?    4.74900    9.63000   9.66400  1.000  13.62532  C   ?  B  ?   54  1
  ATOM     388  C    .  THR  A   94  ?    4.48500    9.59100   8.15500  1.000  13.44898  C   ?  B  ?   54  1
  ATOM     389  O    .  THR  A   94  ?    4.89500    8.66200   7.47300  1.000  13.42266  O   ?  B  ?   54  1
  ATOM     390  CB   .  THR  A   94  ?    3.53700    9.20100  10.45800  1.000  12.98050  C   ?  B  ?   54  1
  ATOM     391  OG1  .  THR  A   94  ?    3.93700    9.07800  11.83900  1.000  13.84640  O   ?  B  ?   54  1
  ATOM     392  CG2  .  THR  A   94  ?    3.00800    7.84800  10.03100  1.000  12.73574  C   ?  B  ?   54  1
  ATOM     393  N    .  LYS  A   95  ?    3.81100   10.60400   7.61800  1.000  13.79113  N   ?  B  ?   55  1
  ATOM     394  CA   .  LYS  A   95  ?    3.57200   10.66600   6.17700  1.000  14.84915  C   ?  B  ?   55  1
  ATOM     395  C    .  LYS  A   95  ?    4.89200   10.66900   5.44000  1.000  15.02285  C   ?  B  ?   55  1
  ATOM     396  O    .  LYS  A   95  ?    5.06400    9.93600   4.44900  1.000  15.04917  O   ?  B  ?   55  1
  ATOM     397  CB   .  LYS  A   95  ?    2.79100   11.92300   5.83800  1.000  16.20457  C   ?  B  ?   55  1
  ATOM     398  CG   .  LYS  A   95  ?    1.34900   11.91200   6.22100  1.000  16.49935  C   ?  B  ?   55  1
  ATOM     399  CD   .  LYS  A   95  ?    0.64100   13.21800   5.85500  1.000  19.05492  C   ?  B  ?   55  1
  ATOM     400  CE   .  LYS  A   95  ?   -0.84600   13.13300   6.16000  1.000  22.11055  C   ?  B  ?   55  1
  ATOM     401  NZ   .  LYS  A   95  ?   -1.53400   14.44500   6.19400  1.000  26.23736  N   ?  B  ?   55  1
  ATOM     402  N    .  GLU  A   96  ?    5.83300   11.49800   5.87600  1.000  15.49396  N   ?  B  ?   56  1
  ATOM     403  CA   .  GLU  A   96  ?    7.10200   11.56700   5.18900  1.000  16.04403  C   ?  B  ?   56  1
  ATOM     404  C    .  GLU  A   96  ?    7.89500   10.26400   5.25000  1.000  15.83085  C   ?  B  ?   56  1
  ATOM     405  O    .  GLU  A   96  ?    8.52700    9.87200   4.26800  1.000  15.62293  O   ?  B  ?   56  1
  ATOM     406  CB   .  GLU  A   96  ?    7.93300   12.73300   5.72400  1.000  20.68932  C   ?  B  ?   56  1
  ATOM     407  CG   .  GLU  A   96  ?    9.04900   13.10600   4.74900  1.000  24.88983  C   ?  B  ?   56  1
  ATOM     408  CD   .  GLU  A   96  ?    9.88100   14.28300   5.19200  1.000  28.57974  C   ?  B  ?   56  1
  ATOM     409  OE1  .  GLU  A   96  ?   10.97500   14.41800   4.61500  1.000  29.95622  O   ?  B  ?   56  1
  ATOM     410  OE2  .  GLU  A   96  ?    9.43900   15.01800   6.10900  1.000  30.44312  O   ?  B  ?   56  1
  ATOM     411  N    .  LEU  A   97  ?    7.90500    9.60600   6.40700  1.000  14.64386  N   ?  B  ?   57  1
  ATOM     412  CA   .  LEU  A   97  ?    8.55000    8.31900   6.54800  1.000  14.43331  C   ?  B  ?   57  1
  ATOM     413  C    .  LEU  A   97  ?    7.95100    7.30200   5.57400  1.000  13.23580  C   ?  B  ?   57  1
  ATOM     414  O    .  LEU  A   97  ?    8.68500    6.60200   4.86400  1.000  13.36476  O   ?  B  ?   57  1
  ATOM     415  CB   .  LEU  A   97  ?    8.39600    7.83400   8.00000  1.000  15.75978  C   ?  B  ?   57  1
  ATOM     416  CG   .  LEU  A   97  ?    8.85500    6.41600   8.25800  1.000  15.67293  C   ?  B  ?   57  1
  ATOM     417  CD1  .  LEU  A   97  ?   10.36100    6.18700   7.97400  1.000  17.31523  C   ?  B  ?   57  1
  ATOM     418  CD2  .  LEU  A   97  ?    8.48800    6.02700   9.70800  1.000  16.94414  C   ?  B  ?   57  1
  ATOM     419  N    .  ILE  A   98  ?    6.62600    7.20100   5.58000  1.000  12.60151  N   ?  B  ?   58  1
  ATOM     420  CA   .  ILE  A   98  ?    5.96500    6.24600   4.68400  1.000  12.11461  C   ?  B  ?   58  1
  ATOM     421  C    .  ILE  A   98  ?    6.36400    6.56400   3.22600  1.000  12.51466  C   ?  B  ?   58  1
  ATOM     422  O    .  ILE  A   98  ?    6.68300    5.66200   2.46500  1.000  12.35411  O   ?  B  ?   58  1
  ATOM     423  CB   .  ILE  A   98  ?    4.44900    6.33100   4.85600  1.000  12.05408  C   ?  B  ?   58  1
  ATOM     424  CG1  .  ILE  A   98  ?    4.02400    5.74700   6.20800  1.000  12.55677  C   ?  B  ?   58  1
  ATOM     425  CG2  .  ILE  A   98  ?    3.73200    5.56200   3.70700  1.000  12.34622  C   ?  B  ?   58  1
  ATOM     426  CD1  .  ILE  A   98  ?    2.65400    6.16100   6.62700  1.000  13.30686  C   ?  B  ?   58  1
  ATOM     427  N    .  GLU  A   99  ?    6.29300    7.82200   2.84600  1.000  13.41213  N   ?  B  ?   59  1
  ATOM     428  CA   .  GLU  A   99  ?    6.54800    8.19300   1.44900  1.000  14.29382  C   ?  B  ?   59  1
  ATOM     429  C    .  GLU  A   99  ?    8.00000    7.86400   1.09300  1.000  13.97010  C   ?  B  ?   59  1
  ATOM     430  O    .  GLU  A   99  ?    8.27900    7.39900  -0.02300  1.000  14.52543  O   ?  B  ?   59  1
  ATOM     431  CB   .  GLU  A   99  ?    6.16400    9.64700   1.26400  1.000  15.57818  C   ?  B  ?   59  1
  ATOM     432  CG   .  GLU  A   99  ?    4.66500    9.81500   1.33400  1.000  17.34682  C   ?  B  ?   59  1
  ATOM     433  CD   .  GLU  A   99  ?    4.16000   11.16400   1.71500  1.000  19.20230  C   ?  B  ?   59  1
  ATOM     434  OE1  .  GLU  A   99  ?    4.97200   12.10900   1.89100  1.000  22.13686  O   ?  B  ?   59  1
  ATOM     435  OE2  .  GLU  A   99  ?    2.92200   11.28600   1.86000  1.000  20.52351  O   ?  B  ?   59  1
  ATOM     436  N    .  MET  A  100  ?    8.92200    8.08300   2.01500  1.000  13.94378  N   ?  B  ?   60  1
  ATOM     437  C    .  MET  A  100  ?   10.51000    6.29100   1.47000  1.000  14.61491  C   ?  B  ?   60  1
  ATOM     438  O    .  MET  A  100  ?   11.20700    5.88200   0.52200  1.000  15.10181  O   ?  B  ?   60  1
  ATOM     439  CA   .  MET  A  100  ?   10.30900    7.78800   1.71600  1.000  14.84652  C   ?  B  ?   60  1
  ATOM     440  CB   .  MET  A  100  ?   11.19800    8.23900   2.88200  1.000  17.38103  C   ?  B  ?   60  1
  ATOM     441  CG   .  MET  A  100  ?   12.66000    7.83300   2.77200  1.000  20.62616  C   ?  B  ?   60  1
  ATOM     442  SD   .  MET  A  100  ?   13.55900    8.31700   4.23200  1.000  23.68179  S   ?  B  ?   60  1
  ATOM     443  CE   .  MET  A  100  ?   12.68000    9.93300   4.46000  1.000  24.27396  C   ?  B  ?   60  1
  ATOM     444  N    .  VAL  A  101  ?    9.95600    5.45600   2.34900  1.000  13.48583  N   ?  B  ?   61  1
  ATOM     445  CA   .  VAL  A  101  ?   10.23300    4.03500   2.21800  1.000  14.10695  C   ?  B  ?   61  1
  ATOM     446  C    .  VAL  A  101  ?    9.47100    3.40600   1.05000  1.000  12.56730  C   ?  B  ?   61  1
  ATOM     447  O    .  VAL  A  101  ?    9.97900    2.49900   0.39600  1.000  13.41477  O   ?  B  ?   61  1
  ATOM     448  CB   .  VAL  A  101  ?   10.04500    3.24300   3.55400  1.000  13.69638  C   ?  B  ?   61  1
  ATOM     449  CG1  .  VAL  A  101  ?   11.01300    3.81300   4.59100  1.000  15.45185  C   ?  B  ?   61  1
  ATOM     450  CG2  .  VAL  A  101  ?    8.62800    3.33300   4.08800  1.000  14.01484  C   ?  B  ?   61  1
  ATOM     451  N    .  GLU  A  102  ?    8.25000    3.89100   0.78100  1.000  12.46992  N   ?  B  ?   62  1
  ATOM     452  CA   .  GLU  A  102  ?    7.51000    3.34500  -0.36200  1.000  12.73574  C   ?  B  ?   62  1
  ATOM     453  C    .  GLU  A  102  ?    8.24700    3.65600  -1.65500  1.000  13.93325  C   ?  B  ?   62  1
  ATOM     454  O    .  GLU  A  102  ?    8.30900    2.81100  -2.54100  1.000  14.51753  O   ?  B  ?   62  1
  ATOM     455  CB   .  GLU  A  102  ?    6.09700    3.90000  -0.37900  1.000  12.38043  C   ?  B  ?   62  1
  ATOM     456  CG   .  GLU  A  102  ?    5.27500    3.25600   0.75300  1.000  11.16450  C   ?  B  ?   62  1
  ATOM     457  CD   .  GLU  A  102  ?    3.80800    3.67300   0.78600  1.000  10.70918  C   ?  B  ?   62  1
  ATOM     458  OE1  .  GLU  A  102  ?    3.43500    4.68500   0.12600  1.000  11.69614  O   ?  B  ?   62  1
  ATOM     459  OE2  .  GLU  A  102  ?    3.00900    2.97900   1.43000  1.000  10.64865  O   ?  B  ?   62  1
  ATOM     460  N    .  LYS  A  103  ?    8.80600    4.85200  -1.77400  1.000  14.59912  N   ?  B  ?   63  1
  ATOM     461  CA   .  LYS  A  103  ?    9.54900    5.19900  -2.98400  1.000  16.62041  C   ?  B  ?   63  1
  ATOM     462  C    .  LYS  A  103  ?   10.80200    4.36600  -3.11300  1.000  17.40209  C   ?  B  ?   63  1
  ATOM     463  O    .  LYS  A  103  ?   11.09200    3.82100  -4.18700  1.000  18.74962  O   ?  B  ?   63  1
  ATOM     464  CB   .  LYS  A  103  ?    9.88500    6.66400  -2.98900  1.000  18.43379  C   ?  B  ?   63  1
  ATOM     465  CG   .  LYS  A  103  ?   10.47100    7.08200  -4.31800  1.000  21.66839  C   ?  B  ?   63  1
  ATOM     466  CD   .  LYS  A  103  ?   10.78900    8.56200  -4.30600  1.000  24.22133  C   ?  B  ?   63  1
  ATOM     467  CE   .  LYS  A  103  ?   11.43000    8.99700  -5.64400  1.000  26.16103  C   ?  B  ?   63  1
  ATOM     468  N    .  LYS  A  104  ?   11.53300    4.23700  -2.00200  1.000  16.37565  N   ?  B  ?   64  1
  ATOM     469  CA   .  LYS  A  104  ?   12.79000    3.55200  -2.07200  1.000  18.53643  C   ?  B  ?   64  1
  ATOM     470  C    .  LYS  A  104  ?   12.62000    2.06700  -2.35900  1.000  18.51538  C   ?  B  ?   64  1
  ATOM     471  O    .  LYS  A  104  ?   13.30400    1.52600  -3.22500  1.000  19.86291  O   ?  B  ?   64  1
  ATOM     472  CB   .  LYS  A  104  ?   13.56100    3.73200  -0.78200  1.000  19.63656  C   ?  B  ?   64  1
  ATOM     473  CG   .  LYS  A  104  ?   14.84100    2.91900  -0.79900  1.000  23.16857  C   ?  B  ?   64  1
  ATOM     474  CD   .  LYS  A  104  ?   15.58800    3.00400   0.49100  1.000  25.33988  C   ?  B  ?   64  1
  ATOM     475  CE   .  LYS  A  104  ?   16.84900    2.12400   0.46900  1.000  27.99809  C   ?  B  ?   64  1
  ATOM     476  NZ   .  LYS  A  104  ?   17.70800    2.46500  -0.71500  1.000  29.78252  N   ?  B  ?   64  1
  ATOM     477  N    .  PHE  A  105  ?   11.73300    1.40300  -1.63600  1.000  17.04152  N   ?  B  ?   65  1
  ATOM     478  CA   .  PHE  A  105  ?   11.59700   -0.04000  -1.72200  1.000  16.84412  C   ?  B  ?   65  1
  ATOM     479  C    .  PHE  A  105  ?   10.58500   -0.47600  -2.77200  1.000  16.89413  C   ?  B  ?   65  1
  ATOM     480  O    .  PHE  A  105  ?   10.47000   -1.66900  -3.04900  1.000  18.00479  O   ?  B  ?   65  1
  ATOM     481  CB   .  PHE  A  105  ?   11.27900   -0.64200  -0.33300  1.000  16.58094  C   ?  B  ?   65  1
  ATOM     482  CG   .  PHE  A  105  ?   12.36600   -0.39100   0.66200  1.000  17.77582  C   ?  B  ?   65  1
  ATOM     483  CD1  .  PHE  A  105  ?   13.63100   -0.96500   0.51600  1.000  20.71827  C   ?  B  ?   65  1
  ATOM     484  CD2  .  PHE  A  105  ?   12.14700    0.46200   1.72200  1.000  17.14153  C   ?  B  ?   65  1
  ATOM     485  CE1  .  PHE  A  105  ?   14.63800   -0.69800   1.45700  1.000  21.12359  C   ?  B  ?   65  1
  ATOM     486  CE2  .  PHE  A  105  ?   13.16100    0.73900   2.64700  1.000  18.22850  C   ?  B  ?   65  1
  ATOM     487  CZ   .  PHE  A  105  ?   14.38400    0.15000   2.52000  1.000  20.15768  C   ?  B  ?   65  1
  ATOM     488  N    .  GLN  A  106  ?    9.83100    0.48500  -3.32700  1.000  16.44671  N   ?  B  ?   66  1
  ATOM     489  CA   .  GLN  A  106  ?    8.92100    0.21300  -4.43200  1.000  16.48619  C   ?  B  ?   66  1
  ATOM     490  C    .  GLN  A  106  ?    7.86700   -0.79600  -4.04100  1.000  15.53607  C   ?  B  ?   66  1
  ATOM     491  O    .  GLN  A  106  ?    7.52600   -1.67500  -4.81500  1.000  17.67317  O   ?  B  ?   66  1
  ATOM     492  CB   .  GLN  A  106  ?    9.68200   -0.22600  -5.69100  1.000  18.40747  C   ?  B  ?   66  1
  ATOM     493  CG   .  GLN  A  106  ?   10.34600    0.91100  -6.31000  1.000  20.85776  C   ?  B  ?   66  1
  ATOM     494  CD   .  GLN  A  106  ?    9.32600    1.84000  -6.92000  1.000  23.16857  C   ?  B  ?   66  1
  ATOM     495  OE1  .  GLN  A  106  ?    8.59000    1.50800  -7.90600  1.000  27.82702  O   ?  B  ?   66  1
  ATOM     496  NE2  .  GLN  A  106  ?    9.27800    3.03100  -6.38600  1.000  22.72115  N   ?  B  ?   66  1
  ATOM     497  N    .  LYS  A  107  ?    7.28500   -0.58900  -2.87800  1.000  13.60426  N   ?  B  ?   67  1
  ATOM     498  C    .  LYS  A  107  ?    5.43600   -0.54500  -1.35000  1.000  12.19620  C   ?  B  ?   67  1
  ATOM     499  O    .  LYS  A  107  ?    5.95300    0.49200  -0.91300  1.000  13.24633  O   ?  B  ?   67  1
  ATOM     500  CA   .  LYS  A  107  ?    6.16300   -1.36000  -2.38100  1.000  14.00431  C   ?  B  ?   67  1
  ATOM     501  CB   .  LYS  A  107  ?    6.54800   -2.72600  -1.90200  1.000  17.56526  C   ?  B  ?   67  1
  ATOM     502  CG   .  LYS  A  107  ?    7.47000   -2.67400  -0.79600  1.000  19.06281  C   ?  B  ?   67  1
  ATOM     503  CD   .  LYS  A  107  ?    8.04500   -4.08800  -0.48700  1.000  21.24992  C   ?  B  ?   67  1
  ATOM     504  CE   .  LYS  A  107  ?    9.04900   -4.48000  -1.53000  1.000  23.01592  C   ?  B  ?   67  1
  ATOM     505  NZ   .  LYS  A  107  ?    9.85000   -5.72500  -1.16600  1.000  24.88193  N   ?  B  ?   67  1
  ATOM     506  N    .  ARG  A  108  ?    4.24000   -0.97000  -0.95600  1.000  10.40125  N   ?  B  ?   68  1
  ATOM     507  CA   .  ARG  A  108  ?    3.45800   -0.15900  -0.04100  1.000  10.16701  C   ?  B  ?   68  1
  ATOM     508  C    .  ARG  A  108  ?    3.72900   -0.57200   1.41100  1.000   9.88276  C   ?  B  ?   68  1
  ATOM     509  O    .  ARG  A  108  ?    3.96600   -1.75900   1.71100  1.000  10.59074  O   ?  B  ?   68  1
  ATOM     510  CB   .  ARG  A  108  ?    1.96000   -0.36900  -0.24600  1.000   9.96172  C   ?  B  ?   68  1
  ATOM     511  CG   .  ARG  A  108  ?    1.45300   -0.34300  -1.71400  1.000  10.21701  C   ?  B  ?   68  1
  ATOM     512  CD   .  ARG  A  108  ?    1.99000    0.77300  -2.57600  1.000  10.09595  C   ?  B  ?   68  1
  ATOM     513  NE   .  ARG  A  108  ?    1.95300    2.11900  -2.01800  1.000  10.03541  N   ?  B  ?   68  1
  ATOM     514  CZ   .  ARG  A  108  ?    0.85200    2.85000  -1.82100  1.000   9.74591  C   ?  B  ?   68  1
  ATOM     515  NH1  .  ARG  A  108  ?   -0.36900    2.37500  -2.10400  1.000  10.25386  N   ?  B  ?   68  1
  ATOM     516  NH2  .  ARG  A  108  ?    0.94800    4.07500  -1.34300  1.000  10.60390  N   ?  B  ?   68  1
  ATOM     517  N    .  VAL  A  109  ?    3.57900    0.39800   2.33000  1.000   9.81960  N   ?  B  ?   69  1
  ATOM     518  CA   .  VAL  A  109  ?    3.49600    0.07800   3.74700  1.000   9.75380  C   ?  B  ?   69  1
  ATOM     519  C    .  VAL  A  109  ?    2.10600   -0.50100   4.02100  1.000   9.63010  C   ?  B  ?   69  1
  ATOM     520  O    .  VAL  A  109  ?    1.08700    0.14900   3.74900  1.000   9.95909  O   ?  B  ?   69  1
  ATOM     521  CB   .  VAL  A  109  ?    3.72000    1.32600   4.60900  1.000  10.12227  C   ?  B  ?   69  1
  ATOM     522  CG1  .  VAL  A  109  ?    3.47400    1.00600   6.08300  1.000  10.77498  C   ?  B  ?   69  1
  ATOM     523  CG2  .  VAL  A  109  ?    5.12000    1.87900   4.42300  1.000  10.93026  C   ?  B  ?   69  1
  ATOM     524  N    .  THR  A  110  ?    2.07200   -1.73200   4.53500  1.000   9.35375  N   ?  B  ?   70  1
  ATOM     525  CA   .  THR  A  110  ?    0.80600   -2.42200   4.75700  1.000  10.28808  C   ?  B  ?   70  1
  ATOM     526  C    .  THR  A  110  ?    0.39600   -2.48100   6.24300  1.000   9.32217  C   ?  B  ?   70  1
  ATOM     527  O    .  THR  A  110  ?   -0.79800   -2.57600   6.53800  1.000   9.71959  O   ?  B  ?   70  1
  ATOM     528  CB   .  THR  A  110  ?    0.83600   -3.83600   4.20700  1.000  11.24345  C   ?  B  ?   70  1
  ATOM     529  OG1  .  THR  A  110  ?    1.88200   -4.57900   4.81400  1.000  11.64087  O   ?  B  ?   70  1
  ATOM     530  CG2  .  THR  A  110  ?    1.10300   -3.79900   2.68600  1.000  13.46477  C   ?  B  ?   70  1
  ATOM     531  N    .  ASP  A  111  ?    1.38100   -2.49200   7.13700  1.000   9.38797  N   ?  B  ?   71  1
  ATOM     532  CA   .  ASP  A  111  ?    1.14300   -2.80300   8.54900  1.000   9.54062  C   ?  B  ?   71  1
  ATOM     533  C    .  ASP  A  111  ?    2.15800   -2.03500   9.37800  1.000   8.61945  C   ?  B  ?   71  1
  ATOM     534  O    .  ASP  A  111  ?    3.29800   -1.85200   8.95600  1.000   9.51956  O   ?  B  ?   71  1
  ATOM     535  CB   .  ASP  A  111  ?    1.35300   -4.30100   8.83100  1.000  10.30124  C   ?  B  ?   71  1
  ATOM     536  CG   .  ASP  A  111  ?    0.37100   -5.22000   8.14700  1.000  10.78814  C   ?  B  ?   71  1
  ATOM     537  OD1  .  ASP  A  111  ?    0.53400   -5.48400   6.93800  1.000  12.39096  O   ?  B  ?   71  1
  ATOM     538  OD2  .  ASP  A  111  ?   -0.57000   -5.69700   8.82200  1.000  11.89880  O   ?  B  ?   71  1
  ATOM     539  N    .  VAL  A  112  ?    1.73400   -1.62600  10.57100  1.000   8.93528  N   ?  B  ?   72  1
  ATOM     540  CA   .  VAL  A  112  ?    2.59000   -1.03600  11.58300  1.000   8.68788  C   ?  B  ?   72  1
  ATOM     541  C    .  VAL  A  112  ?    2.28000   -1.71300  12.90300  1.000   8.48260  C   ?  B  ?   72  1
  ATOM     542  O    .  VAL  A  112  ?    1.11900   -1.94600  13.22400  1.000  10.78024  O   ?  B  ?   72  1
  ATOM     543  CB   .  VAL  A  112  ?    2.36000    0.46500  11.69400  1.000   9.56694  C   ?  B  ?   72  1
  ATOM     544  CG1  .  VAL  A  112  ?    3.24600    1.10100  12.77500  1.000  10.53284  C   ?  B  ?   72  1
  ATOM     545  CG2  .  VAL  A  112  ?    2.63300    1.15800  10.37000  1.000  10.88025  C   ?  B  ?   72  1
  ATOM     546  N    .  ILE  A  113  ?    3.31600   -1.98000  13.68900  1.000   8.51418  N   ?  B  ?   73  1
  ATOM     547  CA   .  ILE  A  113  ?    3.15900   -2.46100  15.06200  1.000   8.05360  C   ?  B  ?   73  1
  ATOM     548  C    .  ILE  A  113  ?    3.46000   -1.29400  16.00400  1.000   8.08255  C   ?  B  ?   73  1
  ATOM     549  O    .  ILE  A  113  ?    4.54400   -0.72800  15.93700  1.000   9.14057  O   ?  B  ?   73  1
  ATOM     550  CB   .  ILE  A  113  ?    4.07500   -3.64000  15.34000  1.000   9.18531  C   ?  B  ?   73  1
  ATOM     551  CG1  .  ILE  A  113  ?    3.68500   -4.84800  14.46300  1.000  11.51454  C   ?  B  ?   73  1
  ATOM     552  CG2  .  ILE  A  113  ?    4.05000   -4.04600  16.83000  1.000  10.28808  C   ?  B  ?   73  1
  ATOM     553  CD1  .  ILE  A  113  ?    4.73900   -5.90900  14.33800  1.000  12.83049  C   ?  B  ?   73  1
  ATOM     554  N    .  ILE  A  114  ?    2.49800   -0.94500  16.84000  1.000   8.42733  N   ?  B  ?   74  1
  ATOM     555  C    .  ILE  A  114  ?    2.99900   -0.41000  19.15100  1.000   8.74052  C   ?  B  ?   74  1
  ATOM     556  O    .  ILE  A  114  ?    2.27500   -1.23100  19.70900  1.000   9.85118  O   ?  B  ?   74  1
  ATOM     557  CA   A  ILE  A  114  ?    2.61500    0.16800  17.79500  0.500   8.42733  C   ?  B  ?   74  1
  ATOM     558  CB   A  ILE  A  114  ?    1.25200    0.90300  17.92600  0.500   8.61419  C   ?  B  ?   74  1
  ATOM     559  CG1  A  ILE  A  114  ?    0.73400    1.43100  16.57500  0.500   9.18794  C   ?  B  ?   74  1
  ATOM     560  CG2  A  ILE  A  114  ?    1.32900    1.99300  18.99300  0.500   9.61168  C   ?  B  ?   74  1
  ATOM     561  CD1  A  ILE  A  114  ?    1.66500    2.44800  15.89500  0.500   8.68525  C   ?  B  ?   74  1
  ATOM     562  CA   B  ILE  A  114  ?    2.66500    0.16200  17.77400  0.500   9.45377  C   ?  B  ?   74  1
  ATOM     563  CB   B  ILE  A  114  ?    1.39600    1.01600  17.78600  0.500  11.59086  C   ?  B  ?   74  1
  ATOM     564  CG1  B  ILE  A  114  ?    1.14000    1.60400  16.39500  0.500  14.12538  C   ?  B  ?   74  1
  ATOM     565  CG2  B  ILE  A  114  ?    1.53700    2.15700  18.77700  0.500  12.04618  C   ?  B  ?   74  1
  ATOM     566  CD1  B  ILE  A  114  ?   -0.17900    2.20300  16.26100  0.500  16.54935  C   ?  B  ?   74  1
  ATOM     567  N    .  THR  A  115  ?    4.14400    0.02200  19.69400  1.000   8.49049  N   ?  B  ?   75  1
  ATOM     568  CA   .  THR  A  115  ?    4.69300   -0.65000  20.86800  1.000   9.02740  C   ?  B  ?   75  1
  ATOM     569  C    .  THR  A  115  ?    4.29400   -0.04100  22.22200  1.000   8.02201  C   ?  B  ?   75  1
  ATOM     570  O    .  THR  A  115  ?    4.51800   -0.70100  23.22700  1.000   8.73526  O   ?  B  ?   75  1
  ATOM     571  CB   .  THR  A  115  ?    6.18600   -0.83100  20.76100  1.000   9.48008  C   ?  B  ?   75  1
  ATOM     572  OG1  .  THR  A  115  ?    6.83200    0.44300  20.77100  1.000  10.59074  O   ?  B  ?   75  1
  ATOM     573  CG2  .  THR  A  115  ?    6.57700   -1.64900  19.51900  1.000  11.51980  C   ?  B  ?   75  1
  ATOM     574  N    .  HIS  A  116  ?    3.72700    1.15100  22.23200  1.000   8.23257  N   ?  B  ?   76  1
  ATOM     575  CA   .  HIS  A  116  ?    2.99100    1.65500  23.41200  1.000   8.99845  C   ?  B  ?   76  1
  ATOM     576  C    .  HIS  A  116  ?    2.25600    2.91900  22.96900  1.000   9.10372  C   ?  B  ?   76  1
  ATOM     577  O    .  HIS  A  116  ?    2.44600    3.42200  21.86800  1.000  10.59601  O   ?  B  ?   76  1
  ATOM     578  CB   .  HIS  A  116  ?    3.83700    1.88100  24.67100  1.000   9.57746  C   ?  B  ?   76  1
  ATOM     579  CG   .  HIS  A  116  ?    4.90900    2.91300  24.58200  1.000   9.71695  C   ?  B  ?   76  1
  ATOM     580  ND1  .  HIS  A  116  ?    6.13900    2.65800  24.04600  1.000  12.20146  N   ?  B  ?   76  1
  ATOM     581  CD2  .  HIS  A  116  ?    5.01400    4.15300  25.14200  1.000  10.95131  C   ?  B  ?   76  1
  ATOM     582  CE1  .  HIS  A  116  ?    6.93000    3.71300  24.17800  1.000  12.95155  C   ?  B  ?   76  1
  ATOM     583  NE2  .  HIS  A  116  ?    6.28500    4.63500  24.86600  1.000  12.21989  N   ?  B  ?   76  1
  ATOM     584  N    A  ALA  A  117  ?    1.42000    3.47800  23.84800  0.500   9.47482  N   ?  B  ?   77  1
  ATOM     585  CA   A  ALA  A  117  ?    0.48400    4.55900  23.49700  0.500  10.63549  C   ?  B  ?   77  1
  ATOM     586  C    A  ALA  A  117  ?    1.02200    6.00700  23.59000  0.500  11.68561  C   ?  B  ?   77  1
  ATOM     587  O    A  ALA  A  117  ?    0.17900    6.92100  23.54600  0.500  13.63585  O   ?  B  ?   77  1
  ATOM     588  CB   A  ALA  A  117  ?   -0.82200    4.44400  24.31800  0.500  11.93564  C   ?  B  ?   77  1
  ATOM     589  N    B  ALA  A  117  ?    1.40400    3.42600  23.84500  0.500   9.36691  N   ?  B  ?   77  1
  ATOM     590  CA   B  ALA  A  117  ?    0.54600    4.55100  23.54800  0.500   9.89329  C   ?  B  ?   77  1
  ATOM     591  C    B  ALA  A  117  ?    1.17700    5.84700  24.08300  0.500   9.63273  C   ?  B  ?   77  1
  ATOM     592  O    B  ALA  A  117  ?    0.57600    6.66700  24.73500  0.500  11.03817  O   ?  B  ?   77  1
  ATOM     593  CB   B  ALA  A  117  ?   -0.83400    4.30100  24.12400  0.500  10.83288  C   ?  B  ?   77  1
  ATOM     594  N    B  HIS  A  118  ?    2.43700    6.07900  23.90700  0.200  10.45652  N   ?  B  ?   78  1
  ATOM     595  CA   B  HIS  A  118  ?    2.78400    7.41100  24.29400  0.200   8.57734  C   ?  B  ?   78  1
  ATOM     596  C    B  HIS  A  118  ?    2.49000    8.23400  23.07900  0.200   8.06939  C   ?  B  ?   78  1
  ATOM     597  O    B  HIS  A  118  ?    2.45600    7.68100  21.99700  0.200   8.23520  O   ?  B  ?   78  1
  ATOM     598  CB   B  HIS  A  118  ?    4.23300    7.47800  24.67200  0.200   7.30614  C   ?  B  ?   78  1
  ATOM     599  CG   B  HIS  A  118  ?    4.45400    7.44400  26.14700  0.200   6.88504  C   ?  B  ?   78  1
  ATOM     600  ND1  B  HIS  A  118  ?    5.65900    7.08500  26.70400  0.200   8.87475  N   ?  B  ?   78  1
  ATOM     601  CD2  B  HIS  A  118  ?    3.64600    7.79700  27.17700  0.200   9.14320  C   ?  B  ?   78  1
  ATOM     602  CE1  B  HIS  A  118  ?    5.58300    7.20400  28.01900  0.200  10.66180  C   ?  B  ?   78  1
  ATOM     603  NE2  B  HIS  A  118  ?    4.36800    7.61900  28.33100  0.200  10.03805  N   ?  B  ?   78  1
  ATOM     604  N    A  HIS  A  118  ?    2.34500    6.21200  23.54800  0.800  12.40675  N   ?  B  ?   78  1
  ATOM     605  CA   A  HIS  A  118  ?    3.01000    7.53600  23.60100  0.800  13.54110  C   ?  B  ?   78  1
  ATOM     606  C    A  HIS  A  118  ?    3.20600    8.07600  22.17800  0.800  12.95945  C   ?  B  ?   78  1
  ATOM     607  O    A  HIS  A  118  ?    3.31500    7.32000  21.22000  0.800  12.29621  O   ?  B  ?   78  1
  ATOM     608  CB   A  HIS  A  118  ?    4.39800    7.43400  24.26400  0.800  14.68860  C   ?  B  ?   78  1
  ATOM     609  CG   A  HIS  A  118  ?    4.37900    7.41900  25.76000  0.800  14.65702  C   ?  B  ?   78  1
  ATOM     610  ND1  A  HIS  A  118  ?    5.50400    7.14100  26.50500  0.800  15.26236  N   ?  B  ?   78  1
  ATOM     611  CD2  A  HIS  A  118  ?    3.39300    7.70900  26.63000  0.800  15.47291  C   ?  B  ?   78  1
  ATOM     612  CE1  A  HIS  A  118  ?    5.19800    7.25300  27.78600  0.800  15.54397  C   ?  B  ?   78  1
  ATOM     613  NE2  A  HIS  A  118  ?    3.92600    7.59300  27.89500  0.800  15.55450  N   ?  B  ?   78  1
  ATOM     614  N    B  ALA  A  119  ?    2.29800    9.54000  23.25000  0.200   8.42733  N   ?  B  ?   79  1
  ATOM     615  CA   B  ALA  A  119  ?    2.07100   10.42400  22.10800  0.200   9.16162  C   ?  B  ?   79  1
  ATOM     616  C    B  ALA  A  119  ?    3.09800   10.22800  20.99000  0.200   9.47482  C   ?  B  ?   79  1
  ATOM     617  O    B  ALA  A  119  ?    2.73400   10.20100  19.81000  0.200  10.75918  O   ?  B  ?   79  1
  ATOM     618  N    A  ALA  A  119  ?    3.36400    9.39000  22.08000  0.800  13.46740  N   ?  B  ?   79  1
  ATOM     619  CA   A  ALA  A  119  ?    3.41400   10.08000  20.78100  0.800  14.70439  C   ?  B  ?   79  1
  ATOM     620  C    A  ALA  A  119  ?    4.53700    9.59600  19.87100  0.800  14.28856  C   ?  B  ?   79  1
  ATOM     621  O    A  ALA  A  119  ?    4.33600    9.55100  18.64800  0.800  14.63333  O   ?  B  ?   79  1
  ATOM     622  CB   A  ALA  A  119  ?    3.51100   11.60400  20.97200  0.800  17.22575  C   ?  B  ?   79  1
  ATOM     623  N    B  ASP  A  120  ?    4.36600   10.06100  21.35500  0.200   8.44312  N   ?  B  ?   80  1
  ATOM     624  CA   B  ASP  A  120  ?    5.40100    9.89700  20.32100  0.200   8.82737  C   ?  B  ?   80  1
  ATOM     625  C    B  ASP  A  120  ?    5.35700    8.59400  19.50700  0.200   8.33784  C   ?  B  ?   80  1
  ATOM     626  O    B  ASP  A  120  ?    6.11000    8.42600  18.55300  0.200   9.88276  O   ?  B  ?   80  1
  ATOM     627  N    A  ASP  A  120  ?    5.71300    9.27700  20.42900  0.800  14.44384  N   ?  B  ?   80  1
  ATOM     628  CA   A  ASP  A  120  ?    6.81100    8.82200  19.57900  0.800  15.37026  C   ?  B  ?   80  1
  ATOM     629  C    A  ASP  A  120  ?    6.48900    7.52600  18.84800  0.800  14.58333  C   ?  B  ?   80  1
  ATOM     630  O    A  ASP  A  120  ?    6.99300    7.28300  17.75300  0.800  16.47829  O   ?  B  ?   80  1
  ATOM     631  CB   A  ASP  A  120  ?    8.16200    8.73300  20.31600  0.800  15.50975  C   ?  B  ?   80  1
  ATOM     632  CG   A  ASP  A  120  ?    8.11100    7.91600  21.61400  0.800  14.95706  C   ?  B  ?   80  1
  ATOM     633  OD1  A  ASP  A  120  ?    7.03000    7.77800  22.19700  0.800  18.84173  O   ?  B  ?   80  1
  ATOM     634  OD2  A  ASP  A  120  ?    9.19200    7.41600  22.00500  0.800  14.74387  O   ?  B  ?   80  1
  ATOM     635  N    B  ARG  A  121  ?    4.53400    7.66300  19.95900  0.200   8.26941  N   ?  B  ?   81  1
  ATOM     636  CA   B  ARG  A  121  ?    4.44000    6.36600  19.29400  0.200   7.90095  C   ?  B  ?   81  1
  ATOM     637  C    B  ARG  A  121  ?    3.11500    6.20300  18.56900  0.200   9.45903  C   ?  B  ?   81  1
  ATOM     638  O    B  ARG  A  121  ?    3.00300    5.61700  17.48300  0.200   8.41680  O   ?  B  ?   81  1
  ATOM     639  CB   B  ARG  A  121  ?    4.65600    5.21900  20.31200  0.200   9.39850  C   ?  B  ?   81  1
  ATOM     640  CG   B  ARG  A  121  ?    6.06900    5.10700  20.90600  0.200   9.57746  C   ?  B  ?   81  1
  ATOM     641  CD   B  ARG  A  121  ?    7.10200    4.96200  19.82400  0.200   8.75631  C   ?  B  ?   81  1
  ATOM     642  NE   B  ARG  A  121  ?    8.43900    4.72900  20.35700  0.200   8.70894  N   ?  B  ?   81  1
  ATOM     643  CZ   B  ARG  A  121  ?    9.52100    4.63300  19.59000  0.200   9.44587  C   ?  B  ?   81  1
  ATOM     644  NH1  B  ARG  A  121  ?   10.70600    4.40200  20.13900  0.200  10.10384  N   ?  B  ?   81  1
  ATOM     645  NH2  B  ARG  A  121  ?    9.40800    4.77700  18.26700  0.200  10.01699  N   ?  B  ?   81  1
  ATOM     646  N    A  ARG  A  121  ?    5.60100    6.73400  19.44100  0.800  12.62257  N   ?  B  ?   81  1
  ATOM     647  CA   A  ARG  A  121  ?    5.18600    5.45100  18.86000  0.800  11.85668  C   ?  B  ?   81  1
  ATOM     648  C    A  ARG  A  121  ?    3.94700    5.56200  17.97600  0.800  13.28054  C   ?  B  ?   81  1
  ATOM     649  O    A  ARG  A  121  ?    3.90600    4.97900  16.88800  0.800  13.15684  O   ?  B  ?   81  1
  ATOM     650  CB   A  ARG  A  121  ?    4.85000    4.44400  19.97400  0.800  11.43558  C   ?  B  ?   81  1
  ATOM     651  CG   A  ARG  A  121  ?    5.88200    4.31000  21.10700  0.800  11.27240  C   ?  B  ?   81  1
  ATOM     652  CD   A  ARG  A  121  ?    7.20800    3.73500  20.67100  0.800  12.54887  C   ?  B  ?   81  1
  ATOM     653  NE   A  ARG  A  121  ?    8.29500    4.68900  20.71800  0.800  14.35435  N   ?  B  ?   81  1
  ATOM     654  CZ   A  ARG  A  121  ?    9.43300    4.53400  20.05200  0.800  14.53595  C   ?  B  ?   81  1
  ATOM     655  NH1  A  ARG  A  121  ?   10.39700    5.42600  20.18400  0.800  16.87044  N   ?  B  ?   81  1
  ATOM     656  NH2  A  ARG  A  121  ?    9.61500    3.49900  19.23800  0.800  15.86506  N   ?  B  ?   81  1
  ATOM     657  N    B  ILE  A  122  ?    2.10700    6.69400  19.17800  0.200  10.65391  N   ?  B  ?   82  1
  ATOM     658  CA   B  ILE  A  122  ?    0.85600    6.59200  18.62500  0.200  12.95155  C   ?  B  ?   82  1
  ATOM     659  C    B  ILE  A  122  ?    0.91300    7.66300  17.43600  0.200  15.17550  C   ?  B  ?   82  1
  ATOM     660  O    B  ILE  A  122  ?   -0.10700    7.75600  16.85300  0.200  14.85178  O   ?  B  ?   82  1
  ATOM     661  CB   B  ILE  A  122  ?   -0.11200    6.84500  19.81600  0.200  13.35950  C   ?  B  ?   82  1
  ATOM     662  CG1  B  ILE  A  122  ?   -1.50600    6.20000  19.49700  0.200  13.79376  C   ?  B  ?   82  1
  ATOM     663  CG2  B  ILE  A  122  ?   -0.27700    8.28700  20.22200  0.200  12.60151  C   ?  B  ?   82  1
  ATOM     664  CD1  B  ILE  A  122  ?   -1.56700    4.67700  19.49500  0.200  13.82008  C   ?  B  ?   82  1
  ATOM     665  N    A  ILE  A  122  ?    2.95700    6.31300  18.48300  0.800  12.54361  N   ?  B  ?   82  1
  ATOM     666  CA   A  ILE  A  122  ?    1.58300    6.31600  17.94700  0.800  12.88839  C   ?  B  ?   82  1
  ATOM     667  C    A  ILE  A  122  ?    1.06700    7.61600  17.30800  0.800  14.70439  C   ?  B  ?   82  1
  ATOM     668  O    A  ILE  A  122  ?   -0.07500    7.69500  16.79800  0.800  14.30435  O   ?  B  ?   82  1
  ATOM     669  CB   A  ILE  A  122  ?    0.57500    5.90700  19.06700  0.800  12.61993  C   ?  B  ?   82  1
  ATOM     670  CG1  A  ILE  A  122  ?   -0.68200    5.29300  18.48800  0.800  13.62269  C   ?  B  ?   82  1
  ATOM     671  CG2  A  ILE  A  122  ?    0.21300    7.07000  19.97800  0.800  12.93839  C   ?  B  ?   82  1
  ATOM     672  CD1  A  ILE  A  122  ?   -1.57100    4.62300  19.52800  0.800  15.14392  C   ?  B  ?   82  1
  ATOM     673  N    .  GLY  A  123  ?    1.86300    8.65900  17.39500  1.000  17.22575  N   ?  B  ?   83  1
  ATOM     674  CA   .  GLY  A  123  ?    1.56400    9.98900  16.88900  1.000  17.38103  C   ?  B  ?   83  1
  ATOM     675  C    .  GLY  A  123  ?    1.03000   10.04200  15.47700  1.000  15.74926  C   ?  B  ?   83  1
  ATOM     676  O    .  GLY  A  123  ?    0.32800   10.99500  15.13100  1.000  16.45197  O   ?  B  ?   83  1
  ATOM     677  N    .  GLY  A  124  ?    1.42200    9.08700  14.65000  1.000  14.26224  N   ?  B  ?   84  1
  ATOM     678  CA   .  GLY  A  124  ?    0.97000    9.04700  13.26700  1.000  13.51478  C   ?  B  ?   84  1
  ATOM     679  C    .  GLY  A  124  ?   -0.24900    8.18400  13.02200  1.000  12.95418  C   ?  B  ?   84  1
  ATOM     680  O    .  GLY  A  124  ?   -0.53500    7.86100  11.86800  1.000  13.18316  O   ?  B  ?   84  1
  ATOM     681  N    .  ILE  A  125  ?   -0.97100    7.78100  14.06100  1.000  12.99103  N   ?  B  ?   85  1
  ATOM     682  CA   .  ILE  A  125  ?   -2.07400    6.85100  13.85200  1.000  13.60163  C   ?  B  ?   85  1
  ATOM     683  C    .  ILE  A  125  ?   -3.16900    7.36300  12.89900  1.000  13.13315  C   ?  B  ?   85  1
  ATOM     684  O    .  ILE  A  125  ?   -3.74000    6.57100  12.15600  1.000  12.73837  O   ?  B  ?   85  1
  ATOM     685  CB   .  ILE  A  125  ?   -2.67700    6.38100  15.22100  1.000  16.06772  C   ?  B  ?   85  1
  ATOM     686  CG1  .  ILE  A  125  ?   -3.74400    5.31400  15.05500  1.000  17.28892  C   ?  B  ?   85  1
  ATOM     687  CG2  .  ILE  A  125  ?   -3.23800    7.53700  16.00300  1.000  18.16534  C   ?  B  ?   85  1
  ATOM     688  CD1  .  ILE  A  125  ?   -3.27700    4.03400  14.53000  1.000  17.84688  C   ?  B  ?   85  1
  ATOM     689  N    .  LYS  A  126  ?   -3.48900    8.64500  12.93600  1.000  13.77007  N   ?  B  ?   86  1
  ATOM     690  CA   .  LYS  A  126  ?   -4.46800    9.17600  12.00200  1.000  14.54911  C   ?  B  ?   86  1
  ATOM     691  C    .  LYS  A  126  ?   -4.07100    8.88300  10.55100  1.000  13.23843  C   ?  B  ?   86  1
  ATOM     692  O    .  LYS  A  126  ?   -4.91400    8.47500   9.73100  1.000  14.30698  O   ?  B  ?   86  1
  ATOM     693  CB   .  LYS  A  126  ?   -4.60100   10.68400  12.18000  1.000  16.68884  C   ?  B  ?   86  1
  ATOM     694  CG   .  LYS  A  126  ?   -5.59400   11.28300  11.24600  1.000  19.26020  C   ?  B  ?   86  1
  ATOM     695  CD   .  LYS  A  126  ?   -5.66600   12.77300  11.51500  1.000  22.09212  C   ?  B  ?   86  1
  ATOM     696  CE   .  LYS  A  126  ?   -6.62400   13.48500  10.56500  1.000  24.61874  C   ?  B  ?   86  1
  ATOM     697  N    .  THR  A  127  ?   -2.80800    9.12100  10.23500  1.000  12.77258  N   ?  B  ?   87  1
  ATOM     698  CA   .  THR  A  127  ?   -2.28100    8.83700   8.89800  1.000  12.87523  C   ?  B  ?   87  1
  ATOM     699  C    .  THR  A  127  ?   -2.41300    7.37700   8.55000  1.000  12.16462  C   ?  B  ?   87  1
  ATOM     700  O    .  THR  A  127  ?   -2.85200    7.02200   7.44200  1.000  12.55677  O   ?  B  ?   87  1
  ATOM     701  CB   .  THR  A  127  ?   -0.80100    9.25300   8.82400  1.000  13.85692  C   ?  B  ?   87  1
  ATOM     702  OG1  .  THR  A  127  ?   -0.68700   10.65600   9.02800  1.000  15.29394  O   ?  B  ?   87  1
  ATOM     703  CG2  .  THR  A  127  ?   -0.19600    8.89300   7.49500  1.000  14.44647  C   ?  B  ?   87  1
  ATOM     704  N    .  LEU  A  128  ?   -2.06400    6.49600   9.48800  1.000  11.55928  N   ?  B  ?   88  1
  ATOM     705  CA   .  LEU  A  128  ?   -2.14400    5.06700   9.21700  1.000  11.69351  C   ?  B  ?   88  1
  ATOM     706  C    .  LEU  A  128  ?   -3.58200    4.68600   8.89200  1.000  12.25673  C   ?  B  ?   88  1
  ATOM     707  O    .  LEU  A  128  ?   -3.86500    4.00100   7.88100  1.000  12.95682  O   ?  B  ?   88  1
  ATOM     708  CB   .  LEU  A  128  ?   -1.67100    4.25100  10.41000  1.000  11.48559  C   ?  B  ?   88  1
  ATOM     709  CG   .  LEU  A  128  ?   -0.26300    4.57100  10.89200  1.000  11.31188  C   ?  B  ?   88  1
  ATOM     710  CD1  .  LEU  A  128  ?    0.12600    3.61300  11.99600  1.000  12.20936  C   ?  B  ?   88  1
  ATOM     711  CD2  .  LEU  A  128  ?    0.76500    4.50500   9.77300  1.000  12.40149  C   ?  B  ?   88  1
  ATOM     712  N    .  LYS  A  129  ?   -4.51600    5.12700   9.71300  1.000  12.66994  N   ?  B  ?   89  1
  ATOM     713  C    .  LYS  A  129  ?   -6.45300    5.23400   8.21900  1.000  13.80692  C   ?  B  ?   89  1
  ATOM     714  O    .  LYS  A  129  ?   -7.15200    4.50100   7.47700  1.000  14.60701  O   ?  B  ?   89  1
  ATOM     715  CA   .  LYS  A  129  ?   -5.89000    4.71800   9.53300  1.000  14.45173  C   ?  B  ?   89  1
  ATOM     716  CB   .  LYS  A  129  ?   -6.76600    5.10300  10.71600  1.000  17.53105  C   ?  B  ?   89  1
  ATOM     717  CG   .  LYS  A  129  ?   -6.31500    4.28300  11.96300  1.000  20.08399  C   ?  B  ?   89  1
  ATOM     718  CD   .  LYS  A  129  ?   -7.24900    4.31000  13.13200  1.000  22.62640  C   ?  B  ?   89  1
  ATOM     719  CE   .  LYS  A  129  ?   -8.33400    3.24600  13.00100  1.000  23.72653  C   ?  B  ?   89  1
  ATOM     720  NZ   .  LYS  A  129  ?   -9.18600    3.24500  14.23500  1.000  25.56096  N   ?  B  ?   89  1
  ATOM     721  N    .  GLU  A  130  ?   -6.19700    6.49100   7.86800  1.000  13.30686  N   ?  B  ?   90  1
  ATOM     722  CA   .  GLU  A  130  ?   -6.80300    7.02900   6.66900  1.000  14.17012  C   ?  B  ?   90  1
  ATOM     723  C    .  GLU  A  130  ?   -6.19500    6.46800   5.39000  1.000  13.06999  C   ?  B  ?   90  1
  ATOM     724  O    .  GLU  A  130  ?   -6.84500    6.50900   4.34900  1.000  14.29645  O   ?  B  ?   90  1
  ATOM     725  CB   .  GLU  A  130  ?   -6.77600    8.54600   6.70200  1.000  16.47566  C   ?  B  ?   90  1
  ATOM     726  CG   .  GLU  A  130  ?   -5.44800    9.13700   6.42400  1.000  16.77833  C   ?  B  ?   90  1
  ATOM     727  CD   .  GLU  A  130  ?   -5.34000   10.60100   6.78500  1.000  20.02082  C   ?  B  ?   90  1
  ATOM     728  OE1  .  GLU  A  130  ?   -6.34600   11.20900   7.18600  1.000  23.46071  O   ?  B  ?   90  1
  ATOM     729  OE2  .  GLU  A  130  ?   -4.24600   11.16300   6.59400  1.000  19.54182  O   ?  B  ?   90  1
  ATOM     730  N    .  ARG  A  131  ?   -4.98200    5.95300   5.45800  1.000  12.66994  N   ?  B  ?   91  1
  ATOM     731  CA   .  ARG  A  131  ?   -4.33000    5.28700   4.34200  1.000  11.83300  C   ?  B  ?   91  1
  ATOM     732  C    .  ARG  A  131  ?   -4.62600    3.81800   4.22900  1.000  11.93827  C   ?  B  ?   91  1
  ATOM     733  O    .  ARG  A  131  ?   -4.18900    3.16600   3.27900  1.000  12.11198  O   ?  B  ?   91  1
  ATOM     734  CB   .  ARG  A  131  ?   -2.81800    5.56300   4.34000  1.000  12.51466  C   ?  B  ?   91  1
  ATOM     735  CG   .  ARG  A  131  ?   -2.47100    7.00000   4.18000  1.000  13.25948  C   ?  B  ?   91  1
  ATOM     736  CD   .  ARG  A  131  ?   -1.00700    7.23800   3.96600  1.000  13.66480  C   ?  B  ?   91  1
  ATOM     737  NE   .  ARG  A  131  ?   -0.74200    8.66100   3.83200  1.000  14.18065  N   ?  B  ?   91  1
  ATOM     738  CZ   .  ARG  A  131  ?    0.36300    9.20800   3.33500  1.000  14.85441  C   ?  B  ?   91  1
  ATOM     739  NH1  .  ARG  A  131  ?    1.35600    8.45000   2.92200  1.000  15.47554  N   ?  B  ?   91  1
  ATOM     740  NH2  .  ARG  A  131  ?    0.45600   10.53500   3.23500  1.000  17.08626  N   ?  B  ?   91  1
  ATOM     741  N    .  GLY  A  132  ?   -5.35300    3.26000   5.17800  1.000  11.37505  N   ?  B  ?   92  1
  ATOM     742  CA   .  GLY  A  132  ?   -5.62300    1.83700   5.15700  1.000  11.40926  C   ?  B  ?   92  1
  ATOM     743  C    .  GLY  A  132  ?   -4.43700    0.97000   5.51300  1.000  10.77234  C   ?  B  ?   92  1
  ATOM     744  O    .  GLY  A  132  ?   -4.31200   -0.16400   5.07600  1.000  11.68561  O   ?  B  ?   92  1
  ATOM     745  N    .  ILE  A  133  ?   -3.54500    1.53100   6.35100  1.000  10.34598  N   ?  B  ?   93  1
  ATOM     746  CA   .  ILE  A  133  ?   -2.43000    0.78500   6.91900  1.000  10.40651  C   ?  B  ?   93  1
  ATOM     747  C    .  ILE  A  133  ?   -2.86100    0.16500   8.24200  1.000  10.35650  C   ?  B  ?   93  1
  ATOM     748  O    .  ILE  A  133  ?   -3.35900    0.89500   9.10100  1.000  12.54361  O   ?  B  ?   93  1
  ATOM     749  CB   .  ILE  A  133  ?   -1.22100    1.72200   7.13200  1.000  10.08016  C   ?  B  ?   93  1
  ATOM     750  CG1  .  ILE  A  133  ?   -0.72600    2.29200   5.77400  1.000  11.41716  C   ?  B  ?   93  1
  ATOM     751  CG2  .  ILE  A  133  ?   -0.08800    1.03400   7.84900  1.000  10.63285  C   ?  B  ?   93  1
  ATOM     752  CD1  .  ILE  A  133  ?    0.20300    3.46500   5.86400  1.000  12.00144  C   ?  B  ?   93  1
  ATOM     753  N    .  LYS  A  134  ?   -2.70900   -1.14700   8.38400  1.000  10.71444  N   ?  B  ?   94  1
  ATOM     754  C    .  LYS  A  134  ?   -2.26000   -1.45900  10.77100  1.000  10.35650  C   ?  B  ?   94  1
  ATOM     755  O    .  LYS  A  134  ?   -1.05100   -1.60900  10.66600  1.000  12.81206  O   ?  B  ?   94  1
  ATOM     756  NZ   .  LYS  A  134  ?   -4.05100   -6.79400   5.84300  1.000  26.42422  N   ?  B  ?   94  1
  ATOM     757  CA   .  LYS  A  134  ?   -3.17000   -1.82400   9.58200  1.000  10.44073  C   ?  B  ?   94  1
  ATOM     758  CB   .  LYS  A  134  ?   -3.14500   -3.33400   9.35900  1.000  12.63309  C   ?  B  ?   94  1
  ATOM     759  CG   .  LYS  A  134  ?   -4.06600   -3.77500   8.21500  1.000  15.56766  C   ?  B  ?   94  1
  ATOM     760  CD   .  LYS  A  134  ?   -3.80000   -5.19600   7.74000  1.000  21.75524  C   ?  B  ?   94  1
  ATOM     761  CE   .  LYS  A  134  ?   -4.60900   -5.56600   6.45400  1.000  24.45820  C   ?  B  ?   94  1
  ATOM     762  N    .  ALA  A  135  ?   -2.84800   -1.00200  11.86000  1.000  10.29071  N   ?  B  ?   95  1
  ATOM     763  CA   .  ALA  A  135  ?   -2.08600   -0.56300  13.02500  1.000   9.88540  C   ?  B  ?   95  1
  ATOM     764  C    .  ALA  A  135  ?   -2.31200   -1.56200  14.15300  1.000   9.65379  C   ?  B  ?   95  1
  ATOM     765  O    .  ALA  A  135  ?   -3.32700   -1.53600  14.80700  1.000  11.69614  O   ?  B  ?   95  1
  ATOM     766  CB   .  ALA  A  135  ?   -2.56100    0.81800  13.44900  1.000  12.08303  C   ?  B  ?   95  1
  ATOM     767  N    .  HIS  A  136  ?   -1.35800   -2.47000  14.34000  1.000   8.90896  N   ?  B  ?   96  1
  ATOM     768  C    .  HIS  A  136  ?   -1.04400   -3.00400  16.70400  1.000   8.38785  C   ?  B  ?   96  1
  ATOM     769  O    .  HIS  A  136  ?   -0.11300   -2.20100  16.81000  1.000   8.93002  O   ?  B  ?   96  1
  ATOM     770  CA   A  HIS  A  136  ?   -1.46700   -3.52400  15.32900  0.500   8.90633  C   ?  B  ?   96  1
  ATOM     771  CB   A  HIS  A  136  ?   -0.57500   -4.71000  14.94800  0.500   9.51956  C   ?  B  ?   96  1
  ATOM     772  CG   A  HIS  A  136  ?   -0.86100   -5.26200  13.57900  0.500   9.92751  C   ?  B  ?   96  1
  ATOM     773  ND1  A  HIS  A  136  ?   -2.02100   -5.95100  13.31400  0.500  10.96710  N   ?  B  ?   96  1
  ATOM     774  CD2  A  HIS  A  136  ?   -0.19900   -5.16700  12.40000  0.500  10.92763  C   ?  B  ?   96  1
  ATOM     775  CE1  A  HIS  A  136  ?   -2.04100   -6.29400  12.03600  0.500  12.32253  C   ?  B  ?   96  1
  ATOM     776  NE2  A  HIS  A  136  ?   -0.94700   -5.82900  11.45800  0.500  12.25673  N   ?  B  ?   96  1
  ATOM     777  CA   B  HIS  A  136  ?   -1.48900   -3.50600  15.34400  0.500   8.58261  C   ?  B  ?   96  1
  ATOM     778  CB   B  HIS  A  136  ?   -0.59400   -4.67600  14.98600  0.500   8.84053  C   ?  B  ?   96  1
  ATOM     779  CG   B  HIS  A  136  ?   -0.83800   -5.21700  13.61100  0.500  10.17754  C   ?  B  ?   96  1
  ATOM     780  ND1  B  HIS  A  136  ?   -1.63700   -6.31300  13.38700  0.500  12.65941  N   ?  B  ?   96  1
  ATOM     781  CD2  B  HIS  A  136  ?   -0.44100   -4.77900  12.39500  0.500  10.18543  C   ?  B  ?   96  1
  ATOM     782  CE1  B  HIS  A  136  ?   -1.69000   -6.55100  12.08800  0.500  12.05671  C   ?  B  ?   96  1
  ATOM     783  NE2  B  HIS  A  136  ?   -1.00100   -5.61100  11.46100  0.500  10.90657  N   ?  B  ?   96  1
  ATOM     784  N    .  SER  A  137  ?   -1.71200   -3.50900  17.75100  1.000   8.05360  N   ?  B  ?   97  1
  ATOM     785  CA   .  SER  A  137  ?   -1.33600   -3.15500  19.11700  1.000   8.03254  C   ?  B  ?   97  1
  ATOM     786  C    .  SER  A  137  ?   -1.96400   -4.15600  20.03600  1.000   7.83778  C   ?  B  ?   97  1
  ATOM     787  O    .  SER  A  137  ?   -2.88800   -4.89400  19.65200  1.000   8.53260  O   ?  B  ?   97  1
  ATOM     788  CB   .  SER  A  137  ?   -1.86100   -1.77200  19.49400  1.000   8.52997  C   ?  B  ?   97  1
  ATOM     789  OG   .  SER  A  137  ?   -3.26000   -1.76900  19.73400  1.000   9.35375  O   ?  B  ?   97  1
  ATOM     790  N    .  THR  A  138  ?   -1.54000   -4.16700  21.30000  1.000   7.77462  N   ?  B  ?   98  1
  ATOM     791  CA   .  THR  A  138  ?   -2.30500   -4.89500  22.30000  1.000   8.27468  C   ?  B  ?   98  1
  ATOM     792  C    .  THR  A  138  ?   -3.62900   -4.15200  22.59700  1.000   8.54576  C   ?  B  ?   98  1
  ATOM     793  O    .  THR  A  138  ?   -3.80700   -2.95700  22.25900  1.000   8.44049  O   ?  B  ?   98  1
  ATOM     794  CB   .  THR  A  138  ?   -1.53700   -4.98400  23.62900  1.000   8.57471  C   ?  B  ?   98  1
  ATOM     795  OG1  .  THR  A  138  ?   -1.37600   -3.67100  24.13100  1.000   7.98517  O   ?  B  ?   98  1
  ATOM     796  CG2  .  THR  A  138  ?   -0.19900   -5.70500  23.44200  1.000   8.84053  C   ?  B  ?   98  1
  ATOM     797  N    .  ALA  A  139  ?   -4.55300   -4.85600  23.21400  1.000   8.88791  N   ?  B  ?   99  1
  ATOM     798  CA   .  ALA  A  139  ?   -5.78800   -4.23700  23.65800  1.000  10.10647  C   ?  B  ?   99  1
  ATOM     799  C    .  ALA  A  139  ?   -5.53100   -3.10500  24.64800  1.000   9.31954  C   ?  B  ?   99  1
  ATOM     800  O    .  ALA  A  139  ?   -6.20600   -2.07200  24.59900  1.000   9.93540  O   ?  B  ?   99  1
  ATOM     801  CB   .  ALA  A  139  ?   -6.71600   -5.28700  24.27100  1.000  12.16725  C   ?  B  ?   99  1
  ATOM     802  N    .  LEU  A  140  ?   -4.56500   -3.27900  25.55900  1.000   8.99845  N   ?  B  ?  100  1
  ATOM     803  CA   .  LEU  A  140  ?   -4.26900   -2.25700  26.53700  1.000   9.23532  C   ?  B  ?  100  1
  ATOM     804  C    .  LEU  A  140  ?   -3.74800   -1.00100  25.84900  1.000   8.69841  C   ?  B  ?  100  1
  ATOM     805  O    .  LEU  A  140  ?   -4.15600    0.11200  26.17100  1.000   9.70116  O   ?  B  ?  100  1
  ATOM     806  CB   .  LEU  A  140  ?   -3.28900   -2.80700  27.57100  1.000   9.71432  C   ?  B  ?  100  1
  ATOM     807  CG   .  LEU  A  140  ?   -2.86200   -1.83200  28.65300  1.000   9.79065  C   ?  B  ?  100  1
  ATOM     808  CD1  .  LEU  A  140  ?   -4.04200   -1.30100  29.43600  1.000  11.15134  C   ?  B  ?  100  1
  ATOM     809  CD2  .  LEU  A  140  ?   -1.85300   -2.53900  29.53500  1.000  11.48032  C   ?  B  ?  100  1
  ATOM     810  N    .  THR  A  141  ?   -2.83200   -1.15800  24.89100  1.000   8.25099  N   ?  B  ?  101  1
  ATOM     811  CA   .  THR  A  141  ?   -2.36200    0.00100  24.15300  1.000   7.81673  C   ?  B  ?  101  1
  ATOM     812  C    .  THR  A  141  ?   -3.51100    0.72000  23.47500  1.000   8.62209  C   ?  B  ?  101  1
  ATOM     813  O    .  THR  A  141  ?   -3.55900    1.95400  23.44200  1.000   9.51430  O   ?  B  ?  101  1
  ATOM     814  CB   .  THR  A  141  ?   -1.28400   -0.40000  23.13400  1.000   8.02465  C   ?  B  ?  101  1
  ATOM     815  OG1  .  THR  A  141  ?   -0.12400   -0.87200  23.84300  1.000   7.96674  O   ?  B  ?  101  1
  ATOM     816  CG2  .  THR  A  141  ?   -0.87400    0.70600  22.20000  1.000   8.90896  C   ?  B  ?  101  1
  ATOM     817  N    .  ALA  A  142  ?   -4.43100   -0.03100  22.85300  1.000   9.06951  N   ?  B  ?  102  1
  ATOM     818  CA   .  ALA  A  142  ?   -5.59100    0.58400  22.20000  1.000  10.67496  C   ?  B  ?  102  1
  ATOM     819  C    .  ALA  A  142  ?   -6.48500    1.33800  23.23100  1.000  11.80668  C   ?  B  ?  102  1
  ATOM     820  O    .  ALA  A  142  ?   -6.95900    2.43200  22.92800  1.000  13.74112  O   ?  B  ?  102  1
  ATOM     821  CB   .  ALA  A  142  ?   -6.39100   -0.46000  21.47900  1.000  11.53033  C   ?  B  ?  102  1
  ATOM     822  N    A  GLU  A  143  ?   -6.66600    0.72900  24.43600  0.500  10.85656  N   ?  B  ?  103  1
  ATOM     823  CA   A  GLU  A  143  ?   -7.50300    1.27500  25.56000  0.500  11.21187  C   ?  B  ?  103  1
  ATOM     824  C    A  GLU  A  143  ?   -6.91400    2.60700  26.03000  0.500  10.82498  C   ?  B  ?  103  1
  ATOM     825  O    A  GLU  A  143  ?   -7.63900    3.57400  26.32200  0.500   9.39586  O   ?  B  ?  103  1
  ATOM     826  CB   A  GLU  A  143  ?   -7.57500    0.28800  26.74600  0.500   8.05886  C   ?  B  ?  103  1
  ATOM     827  CG   A  GLU  A  143  ?   -8.65700    0.64100  27.84300  0.500   9.21689  C   ?  B  ?  103  1
  ATOM     828  CD   A  GLU  A  143  ?   -8.71200   -0.38300  28.93000  0.500   8.60630  C   ?  B  ?  103  1
  ATOM     829  OE1  A  GLU  A  143  ?   -9.78800   -0.50000  29.57600  0.500   9.86171  O   ?  B  ?  103  1
  ATOM     830  OE2  A  GLU  A  143  ?   -7.63400   -1.03800  29.09000  0.500   9.99857  O   ?  B  ?  103  1
  ATOM     831  N    B  GLU  A  143  ?   -6.69700    0.79500  24.40100  0.500  13.74112  N   ?  B  ?  103  1
  ATOM     832  CA   B  GLU  A  143  ?   -7.55600    1.53500  25.28100  0.500  15.10707  C   ?  B  ?  103  1
  ATOM     833  C    B  GLU  A  143  ?   -6.86000    2.80100  25.71100  0.500  13.74112  C   ?  B  ?  103  1
  ATOM     834  O    B  GLU  A  143  ?   -7.47100    3.89700  25.71800  0.500  13.74639  O   ?  B  ?  103  1
  ATOM     835  CB   B  GLU  A  143  ?   -7.78600    0.69800  26.49300  0.500  17.87583  C   ?  B  ?  103  1
  ATOM     836  CG   B  GLU  A  143  ?   -8.60200   -0.46100  26.22000  0.500  20.17874  C   ?  B  ?  103  1
  ATOM     837  CD   B  GLU  A  143  ?   -8.54700   -1.40600  27.34600  0.500  20.81565  C   ?  B  ?  103  1
  ATOM     838  OE1  B  GLU  A  143  ?   -7.68500   -1.15600  28.22100  0.500  20.92093  O   ?  B  ?  103  1
  ATOM     839  OE2  B  GLU  A  143  ?   -9.26200   -2.41300  27.30400  0.500  23.66600  O   ?  B  ?  103  1
  ATOM     840  N    .  LEU  A  144  ?   -5.58500    2.66900  26.10000  1.000  12.17251  N   ?  B  ?  104  1
  ATOM     841  CA   .  LEU  A  144  ?   -4.86300    3.86000  26.52600  1.000  12.61730  C   ?  B  ?  104  1
  ATOM     842  C    .  LEU  A  144  ?   -4.86200    4.92500  25.43300  1.000  12.89365  C   ?  B  ?  104  1
  ATOM     843  O    .  LEU  A  144  ?   -5.05700    6.10100  25.71500  1.000  14.88863  O   ?  B  ?  104  1
  ATOM     844  CB   .  LEU  A  144  ?   -3.43700    3.51000  26.95800  1.000  11.56454  C   ?  B  ?  104  1
  ATOM     845  CG   .  LEU  A  144  ?   -3.33600    2.63400  28.19200  1.000  11.75667  C   ?  B  ?  104  1
  ATOM     846  CD1  .  LEU  A  144  ?   -1.93800    2.11500  28.36000  1.000  12.68310  C   ?  B  ?  104  1
  ATOM     847  CD2  .  LEU  A  144  ?   -3.75700    3.41600  29.43300  1.000  13.92272  C   ?  B  ?  104  1
  ATOM     848  N    .  ALA  A  145  ?   -4.66300    4.50900  24.17700  1.000  12.43044  N   ?  B  ?  105  1
  ATOM     849  CA   .  ALA  A  145  ?   -4.72400    5.46100  23.07200  1.000  13.57531  C   ?  B  ?  105  1
  ATOM     850  C    .  ALA  A  145  ?   -6.09300    6.17700  23.08700  1.000  13.58058  C   ?  B  ?  105  1
  ATOM     851  O    .  ALA  A  145  ?   -6.14800    7.40900  23.00200  1.000  15.69925  O   ?  B  ?  105  1
  ATOM     852  CB   .  ALA  A  145  ?   -4.50200    4.72900  21.76800  1.000  14.17538  C   ?  B  ?  105  1
  ATOM     853  N    .  LYS  A  146  ?   -7.17900    5.41800  23.25900  1.000  14.42278  N   ?  B  ?  106  1
  ATOM     854  CA   .  LYS  A  146  ?   -8.52800    5.97700  23.29300  1.000  16.07035  C   ?  B  ?  106  1
  ATOM     855  C    .  LYS  A  146  ?   -8.70300    6.89700  24.46500  1.000  16.12035  C   ?  B  ?  106  1
  ATOM     856  O    .  LYS  A  146  ?   -9.26900    8.00500  24.31300  1.000  17.75739  O   ?  B  ?  106  1
  ATOM     857  CB   .  LYS  A  146  ?   -9.58000    4.86300  23.34600  1.000  18.12586  C   ?  B  ?  106  1
  ATOM     858  CG   .  LYS  A  146  ?  -11.01900    5.34900  23.18200  1.000  22.10265  C   ?  B  ?  106  1
  ATOM     859  CD   .  LYS  A  146  ?  -12.02100    4.19500  23.19100  1.000  24.62664  C   ?  B  ?  106  1
  ATOM     860  CE   .  LYS  A  146  ?  -13.39000    4.69600  22.81700  1.000  28.76924  C   ?  B  ?  106  1
  ATOM     861  NZ   .  LYS  A  146  ?  -14.35400    3.56500  22.87100  1.000  31.32218  N   ?  B  ?  106  1
  ATOM     862  N    A  LYS  A  147  ?   -8.26300    6.45300  25.63200  0.500  16.91255  N   ?  B  ?  107  1
  ATOM     863  CA   A  LYS  A  147  ?   -8.34800    7.28500  26.82000  0.500  18.15481  C   ?  B  ?  107  1
  ATOM     864  C    A  LYS  A  147  ?   -7.75100    8.66500  26.52000  0.500  17.33103  C   ?  B  ?  107  1
  ATOM     865  O    A  LYS  A  147  ?   -8.33100    9.70900  26.86400  0.500  18.23640  O   ?  B  ?  107  1
  ATOM     866  CB   A  LYS  A  147  ?   -7.62300    6.63200  28.00500  0.500  19.83396  C   ?  B  ?  107  1
  ATOM     867  CG   A  LYS  A  147  ?   -7.99100    7.25400  29.33900  0.500  21.26571  C   ?  B  ?  107  1
  ATOM     868  CD   A  LYS  A  147  ?   -7.26600    6.58800  30.48700  0.500  22.58165  C   ?  B  ?  107  1
  ATOM     869  CE   A  LYS  A  147  ?   -5.80400    6.99500  30.55100  0.500  23.57651  C   ?  B  ?  107  1
  ATOM     870  NZ   A  LYS  A  147  ?   -5.26900    6.72100  31.92900  0.500  24.45820  N   ?  B  ?  107  1
  ATOM     871  N    B  LYS  A  147  ?   -8.25300    6.47300  25.63500  0.500  17.02046  N   ?  B  ?  107  1
  ATOM     872  CA   B  LYS  A  147  ?   -8.37700    7.30700  26.82700  0.500  18.29167  C   ?  B  ?  107  1
  ATOM     873  C    B  LYS  A  147  ?   -7.66900    8.66400  26.64400  0.500  17.72318  C   ?  B  ?  107  1
  ATOM     874  O    B  LYS  A  147  ?   -8.08400    9.68500  27.21600  0.500  18.45748  O   ?  B  ?  107  1
  ATOM     875  CB   B  LYS  A  147  ?   -7.84900    6.57000  28.07000  0.500  19.88923  C   ?  B  ?  107  1
  ATOM     876  CG   B  LYS  A  147  ?   -7.83000    7.43100  29.32300  0.500  21.30782  C   ?  B  ?  107  1
  ATOM     877  CD   B  LYS  A  147  ?   -7.94300    6.61700  30.59800  0.500  22.32110  C   ?  B  ?  107  1
  ATOM     878  CE   B  LYS  A  147  ?   -6.64100    5.99300  31.00800  0.500  22.91327  C   ?  B  ?  107  1
  ATOM     879  NZ   B  LYS  A  147  ?   -6.79500    5.66300  32.44200  0.500  21.25518  N   ?  B  ?  107  1
  ATOM     880  N    .  ASN  A  148  ?   -6.59300    8.64700  25.85800  1.000  17.04415  N   ?  B  ?  108  1
  ATOM     881  C    .  ASN  A  148  ?   -6.13400   10.63700  24.35400  1.000  16.97572  C   ?  B  ?  108  1
  ATOM     882  O    .  ASN  A  148  ?   -5.44400   11.61300  24.01700  1.000  17.83898  O   ?  B  ?  108  1
  ATOM     883  CA   A  ASN  A  148  ?   -5.82600    9.87000  25.63500  0.500  15.63609  C   ?  B  ?  108  1
  ATOM     884  CB   A  ASN  A  148  ?   -4.34100    9.56800  25.71500  0.500  14.06221  C   ?  B  ?  108  1
  ATOM     885  CG   A  ASN  A  148  ?   -3.95000    8.97600  27.04700  0.500  13.07525  C   ?  B  ?  108  1
  ATOM     886  OD1  A  ASN  A  148  ?   -4.61200    9.21300  28.06400  0.500  14.66492  O   ?  B  ?  108  1
  ATOM     887  ND2  A  ASN  A  148  ?   -2.85600    8.21400  27.05400  0.500  14.21486  N   ?  B  ?  108  1
  ATOM     888  CA   B  ASN  A  148  ?   -5.76100    9.83000  25.60700  0.500  16.94150  C   ?  B  ?  108  1
  ATOM     889  CB   B  ASN  A  148  ?   -4.27400    9.45100  25.52600  0.500  18.32325  C   ?  B  ?  108  1
  ATOM     890  CG   B  ASN  A  148  ?   -3.63400    9.19700  26.89600  0.500  20.41561  C   ?  B  ?  108  1
  ATOM     891  OD1  B  ASN  A  148  ?   -3.26300   10.13200  27.60900  0.500  22.80800  O   ?  B  ?  108  1
  ATOM     892  ND2  B  ASN  A  148  ?   -3.45700    7.93300  27.23600  0.500  20.50509  N   ?  B  ?  108  1
  ATOM     893  N    .  GLY  A  149  ?   -7.19900   10.24500  23.66800  1.000  18.94701  N   ?  B  ?  109  1
  ATOM     894  CA   .  GLY  A  149  ?   -7.70400   11.02400  22.55200  1.000  20.60247  C   ?  B  ?  109  1
  ATOM     895  C    .  GLY  A  149  ?   -7.15500   10.69500  21.19300  1.000  21.41573  C   ?  B  ?  109  1
  ATOM     896  O    .  GLY  A  149  ?   -7.45700   11.41900  20.25600  1.000  23.87918  O   ?  B  ?  109  1
  ATOM     897  CD1  A  TYR  A  150  ?   -3.41300    9.89100  21.70700  0.500  22.78957  C   ?  B  ?  110  1
  ATOM     898  N    A  TYR  A  150  ?   -6.39000    9.61500  21.06500  0.500  20.63668  N   ?  B  ?  110  1
  ATOM     899  CA   A  TYR  A  150  ?   -5.90500    9.19100  19.76000  0.500  20.88935  C   ?  B  ?  110  1
  ATOM     900  C    A  TYR  A  150  ?   -6.84300    8.19200  19.14600  0.500  19.93923  C   ?  B  ?  110  1
  ATOM     901  O    A  TYR  A  150  ?   -7.55700    7.47800  19.85600  0.500  20.52351  O   ?  B  ?  110  1
  ATOM     902  CB   A  TYR  A  150  ?   -4.53700    8.56000  19.92700  0.500  21.58943  C   ?  B  ?  110  1
  ATOM     903  CG   A  TYR  A  150  ?   -3.56200    9.58400  20.36000  0.500  22.23951  C   ?  B  ?  110  1
  ATOM     904  CD2  A  TYR  A  150  ?   -2.81200   10.28300  19.42700  0.500  22.68956  C   ?  B  ?  110  1
  ATOM     905  CE1  A  TYR  A  150  ?   -2.51700   10.84100  22.11000  0.500  23.43176  C   ?  B  ?  110  1
  ATOM     906  CE2  A  TYR  A  150  ?   -1.93300   11.24300  19.80800  0.500  23.53440  C   ?  B  ?  110  1
  ATOM     907  CZ   A  TYR  A  150  ?   -1.78000   11.51800  21.14800  0.500  23.81338  C   ?  B  ?  110  1
  ATOM     908  OH   A  TYR  A  150  ?   -0.87100   12.47500  21.49700  0.500  25.21881  O   ?  B  ?  110  1
  ATOM     909  CD2  B  TYR  A  150  ?   -2.80700    9.49700  21.46300  0.500  22.52375  C   ?  B  ?  110  1
  ATOM     910  N    B  TYR  A  150  ?   -6.35200    9.63100  21.08200  0.500  20.48667  N   ?  B  ?  110  1
  ATOM     911  CA   B  TYR  A  150  ?   -5.85300    9.15600  19.79100  0.500  20.59721  C   ?  B  ?  110  1
  ATOM     912  C    B  TYR  A  150  ?   -6.86100    8.21500  19.14900  0.500  20.01293  C   ?  B  ?  110  1
  ATOM     913  O    B  TYR  A  150  ?   -7.65000    7.56900  19.84800  0.500  20.98673  O   ?  B  ?  110  1
  ATOM     914  CB   B  TYR  A  150  ?   -4.53400    8.41000  20.00000  0.500  20.58668  C   ?  B  ?  110  1
  ATOM     915  CG   B  TYR  A  150  ?   -3.34600    9.31100  20.20100  0.500  21.08411  C   ?  B  ?  110  1
  ATOM     916  CD1  B  TYR  A  150  ?   -2.75600    9.97000  19.12900  0.500  20.94988  C   ?  B  ?  110  1
  ATOM     917  CE2  B  TYR  A  150  ?   -1.71100   10.33100  21.65100  0.500  24.03183  C   ?  B  ?  110  1
  ATOM     918  CE1  B  TYR  A  150  ?   -1.65100   10.78600  19.29900  0.500  21.98948  C   ?  B  ?  110  1
  ATOM     919  CZ   B  TYR  A  150  ?   -1.12600   10.96400  20.56900  0.500  23.38175  C   ?  B  ?  110  1
  ATOM     920  OH   B  TYR  A  150  ?   -0.04100   11.79300  20.75700  0.500  24.91351  O   ?  B  ?  110  1
  ATOM     921  N    .  GLU  A  151  ?   -6.84300    8.13900  17.81600  1.000  20.59194  N   ?  B  ?  111  1
  ATOM     922  CA   .  GLU  A  151  ?   -7.52700    7.07700  17.13900  1.000  19.78921  C   ?  B  ?  111  1
  ATOM     923  C    .  GLU  A  151  ?   -6.95500    5.73900  17.55000  1.000  17.32839  C   ?  B  ?  111  1
  ATOM     924  O    .  GLU  A  151  ?   -5.79700    5.63800  17.96800  1.000  16.65726  O   ?  B  ?  111  1
  ATOM     925  CB   .  GLU  A  151  ?   -7.43000    7.27800  15.62300  1.000  22.08949  C   ?  B  ?  111  1
  ATOM     926  CG   .  GLU  A  151  ?   -8.22100    8.51100  15.20200  1.000  24.29502  C   ?  B  ?  111  1
  ATOM     927  CD   .  GLU  A  151  ?   -8.07200    8.84100  13.73000  1.000  26.15050  C   ?  B  ?  111  1
  ATOM     928  OE1  .  GLU  A  151  ?   -8.15600    7.92500  12.89400  1.000  25.68992  O   ?  B  ?  111  1
  ATOM     929  OE2  .  GLU  A  151  ?   -7.87200   10.02700  13.38400  1.000  30.09571  O   ?  B  ?  111  1
  ATOM     930  N    .  GLU  A  152  ?   -7.78000    4.71100  17.46100  1.000  17.17838  N   ?  B  ?  112  1
  ATOM     931  CA   .  GLU  A  152  ?   -7.39000    3.44600  18.06900  1.000  16.30722  C   ?  B  ?  112  1
  ATOM     932  C    .  GLU  A  152  ?   -6.73300    2.50000  17.08300  1.000  14.09116  C   ?  B  ?  112  1
  ATOM     933  O    .  GLU  A  152  ?   -7.26200    2.25700  16.00900  1.000  14.71755  O   ?  B  ?  112  1
  ATOM     934  CB   .  GLU  A  152  ?   -8.57200    2.69800  18.66800  1.000  19.25757  C   ?  B  ?  112  1
  ATOM     935  CG   .  GLU  A  152  ?   -9.07900    3.12500  20.01500  1.000  25.43726  C   ?  B  ?  112  1
  ATOM     936  CD   .  GLU  A  152  ?  -10.24400    2.22800  20.39500  1.000  29.79831  C   ?  B  ?  112  1
  ATOM     937  OE1  .  GLU  A  152  ?  -11.38800    2.68000  20.25000  1.000  31.30112  O   ?  B  ?  112  1
  ATOM     938  OE2  .  GLU  A  152  ?  -10.03700    1.05700  20.79400  1.000  31.57221  O   ?  B  ?  112  1
  ATOM     939  N    .  PRO  A  153  ?   -5.61200    1.90600  17.49600  1.000  13.24633  N   ?  B  ?  113  1
  ATOM     940  CA   .  PRO  A  153  ?   -5.10100    0.74100  16.77600  1.000  11.64613  C   ?  B  ?  113  1
  ATOM     941  C    .  PRO  A  153  ?   -5.97200   -0.48700  17.04700  1.000  11.02764  C   ?  B  ?  113  1
  ATOM     942  O    .  PRO  A  153  ?   -6.99200   -0.40900  17.73800  1.000  12.20409  O   ?  B  ?  113  1
  ATOM     943  CB   .  PRO  A  153  ?   -3.69500    0.58500  17.33900  1.000  13.29633  C   ?  B  ?  113  1
  ATOM     944  CG   .  PRO  A  153  ?   -3.82600    1.23800  18.71900  1.000  16.85992  C   ?  B  ?  113  1
  ATOM     945  CD   .  PRO  A  153  ?   -4.82500    2.25800  18.68500  1.000  15.81505  C   ?  B  ?  113  1
  ATOM     946  N    .  LEU  A  154  ?   -5.57900   -1.61700  16.47300  1.000  10.80130  N   ?  B  ?  114  1
  ATOM     947  CA   .  LEU  A  154  ?   -6.46700   -2.79200  16.37100  1.000  10.97763  C   ?  B  ?  114  1
  ATOM     948  C    .  LEU  A  154  ?   -6.68500   -3.52000  17.68800  1.000  10.79340  C   ?  B  ?  114  1
  ATOM     949  O    .  LEU  A  154  ?   -7.71200   -4.18400  17.84600  1.000  12.54887  O   ?  B  ?  114  1
  ATOM     950  CB   .  LEU  A  154  ?   -5.91300   -3.74600  15.33300  1.000  12.35411  C   ?  B  ?  114  1
  ATOM     951  CG   .  LEU  A  154  ?   -6.05400   -3.28000  13.88300  1.000  14.47279  C   ?  B  ?  114  1
  ATOM     952  CD1  .  LEU  A  154  ?   -5.13700   -4.14500  13.01300  1.000  16.26774  C   ?  B  ?  114  1
  ATOM     953  CD2  .  LEU  A  154  ?   -7.53800   -3.38500  13.44000  1.000  16.29932  C   ?  B  ?  114  1
  ATOM     954  N    .  GLY  A  155  ?   -5.73900   -3.46800  18.62400  1.000  10.25649  N   ?  B  ?  115  1
  ATOM     955  CA   .  GLY  A  155  ?   -5.92200   -4.23700  19.83400  1.000  11.23029  C   ?  B  ?  115  1
  ATOM     956  C    .  GLY  A  155  ?   -5.92300   -5.73300  19.62100  1.000  10.89868  C   ?  B  ?  115  1
  ATOM     957  O    .  GLY  A  155  ?   -6.53000   -6.45800  20.40300  1.000  13.40687  O   ?  B  ?  115  1
  ATOM     958  N    .  ASP  A  156  ?   -5.20100   -6.19600  18.60300  1.000  10.64601  N   ?  B  ?  116  1
  ATOM     959  C    .  ASP  A  156  ?   -4.03300   -8.42900  18.80200  1.000  11.79615  C   ?  B  ?  116  1
  ATOM     960  O    .  ASP  A  156  ?   -4.09500   -9.65100  18.77300  1.000  14.32014  O   ?  B  ?  116  1
  ATOM     961  CA   A  ASP  A  156  ?   -5.13900   -7.58600  18.17300  0.500  11.29346  C   ?  B  ?  116  1
  ATOM     962  CB   A  ASP  A  156  ?   -4.99900   -7.64300  16.63400  0.500  11.96986  C   ?  B  ?  116  1
  ATOM     963  CG   A  ASP  A  156  ?   -3.70300   -7.00600  16.09100  0.500  11.04080  C   ?  B  ?  116  1
  ATOM     964  OD1  A  ASP  A  156  ?   -3.34100   -5.89400  16.52900  0.500  10.48284  O   ?  B  ?  116  1
  ATOM     965  OD2  A  ASP  A  156  ?   -3.07400   -7.61900  15.19400  0.500  12.44097  O   ?  B  ?  116  1
  ATOM     966  CA   B  ASP  A  156  ?   -5.17700   -7.59200  18.22900  0.500  11.53296  C   ?  B  ?  116  1
  ATOM     967  CB   B  ASP  A  156  ?   -5.18000   -7.68400  16.70600  0.500  13.04367  C   ?  B  ?  116  1
  ATOM     968  CG   B  ASP  A  156  ?   -4.06100   -6.87600  16.02400  0.500  12.39359  C   ?  B  ?  116  1
  ATOM     969  OD1  B  ASP  A  156  ?   -3.47100   -5.95500  16.64700  0.500  11.30136  O   ?  B  ?  116  1
  ATOM     970  OD2  B  ASP  A  156  ?   -3.81200   -7.18100  14.82300  0.500  13.27791  O   ?  B  ?  116  1
  ATOM     971  N    .  LEU  A  157  ?   -3.00800   -7.78800  19.34300  1.000  10.04594  N   ?  B  ?  117  1
  ATOM     972  CA   .  LEU  A  157  ?   -1.85200   -8.50000  19.87400  1.000  10.35124  C   ?  B  ?  117  1
  ATOM     973  C    .  LEU  A  157  ?   -2.11800   -8.98900  21.27100  1.000  10.88552  C   ?  B  ?  117  1
  ATOM     974  O    .  LEU  A  157  ?   -2.66100   -8.25900  22.08200  1.000  12.17251  O   ?  B  ?  117  1
  ATOM     975  CB   .  LEU  A  157  ?   -0.61500   -7.60900  19.86200  1.000   9.58010  C   ?  B  ?  117  1
  ATOM     976  CG   .  LEU  A  157  ?   -0.26700   -6.95500  18.50500  1.000   9.68537  C   ?  B  ?  117  1
  ATOM     977  CD1  .  LEU  A  157  ?    0.93400   -6.03100  18.67400  1.000  10.39598  C   ?  B  ?  117  1
  ATOM     978  CD2  .  LEU  A  157  ?    0.02700   -8.01600  17.42300  1.000  10.66180  C   ?  B  ?  117  1
  ATOM     979  N    .  GLN  A  158  ?   -1.71500  -10.22500  21.52500  1.000  12.25936  N   ?  B  ?  118  1
  ATOM     980  CA   .  GLN  A  158  ?   -1.86800  -10.85900  22.81300  1.000  13.48320  C   ?  B  ?  118  1
  ATOM     981  C    .  GLN  A  158  ?   -0.56600  -10.76500  23.60500  1.000  12.78311  C   ?  B  ?  118  1
  ATOM     982  O    .  GLN  A  158  ?    0.24800   -9.90200  23.32900  1.000  16.94677  O   ?  B  ?  118  1
  ATOM     983  CB   .  GLN  A  158  ?   -2.30700  -12.32400  22.61000  1.000  16.81254  C   ?  B  ?  118  1
  ATOM     984  CG   .  GLN  A  158  ?   -3.54800  -12.43500  21.77000  1.000  19.91291  C   ?  B  ?  118  1
  ATOM     985  CD   .  GLN  A  158  ?   -4.66500  -11.57900  22.29100  1.000  21.92368  C   ?  B  ?  118  1
  ATOM     986  OE1  .  GLN  A  158  ?   -5.10500  -11.73300  23.44200  1.000  24.72665  O   ?  B  ?  118  1
  ATOM     987  NE2  .  GLN  A  158  ?   -5.15700  -10.69000  21.45300  1.000  22.16582  N   ?  B  ?  118  1
  ATOM     988  N    .  THR  A  159  ?   -0.35400  -11.57000  24.62300  1.000  12.28832  N   ?  B  ?  119  1
  ATOM     989  CA   .  THR  A  159  ?    0.92500  -11.50100  25.33800  1.000  12.39096  C   ?  B  ?  119  1
  ATOM     990  C    .  THR  A  159  ?    2.05900  -11.95200  24.44800  1.000  11.59876  C   ?  B  ?  119  1
  ATOM     991  O    .  THR  A  159  ?    3.11700  -11.33100  24.43000  1.000  11.78562  O   ?  B  ?  119  1
  ATOM     992  CB   .  THR  A  159  ?    0.86500  -12.32200  26.65300  1.000  14.44910  C   ?  B  ?  119  1
  ATOM     993  OG1  .  THR  A  159  ?   -0.08100  -11.67100  27.48200  1.000  20.25769  O   ?  B  ?  119  1
  ATOM     994  CG2  .  THR  A  159  ?    2.21400  -12.40800  27.32900  1.000  14.40436  C   ?  B  ?  119  1
  ATOM     995  N    .  VAL  A  160  ?    1.83900  -13.03100  23.70400  1.000  11.53033  N   ?  B  ?  120  1
  ATOM     996  CA   .  VAL  A  160  ?    2.73400  -13.46600  22.63500  1.000  12.39886  C   ?  B  ?  120  1
  ATOM     997  C    .  VAL  A  160  ?    1.90200  -13.58700  21.38900  1.000  12.38570  C   ?  B  ?  120  1
  ATOM     998  O    .  VAL  A  160  ?    0.90400  -14.32000  21.34800  1.000  14.63597  O   ?  B  ?  120  1
  ATOM     999  CB   .  VAL  A  160  ?    3.37300  -14.85900  22.92500  1.000  14.24908  C   ?  B  ?  120  1
  ATOM    1000  CG1  .  VAL  A  160  ?    4.19300  -15.31200  21.71600  1.000  16.48882  C   ?  B  ?  120  1
  ATOM    1001  CG2  .  VAL  A  160  ?    4.24600  -14.76200  24.17300  1.000  16.27300  C   ?  B  ?  120  1
  ATOM    1002  N    .  THR  A  161  ?    2.32800  -12.89800  20.32100  1.000  11.75404  N   ?  B  ?  121  1
  ATOM    1003  CA   .  THR  A  161  ?    1.68000  -13.03500  18.99900  1.000  11.95670  C   ?  B  ?  121  1
  ATOM    1004  C    .  THR  A  161  ?    2.72600  -13.24400  17.96400  1.000  12.28042  C   ?  B  ?  121  1
  ATOM    1005  O    .  THR  A  161  ?    3.73300  -12.56500  17.94500  1.000  13.13052  O   ?  B  ?  121  1
  ATOM    1006  CB   .  THR  A  161  ?    0.78900  -11.81500  18.68900  1.000  13.02525  C   ?  B  ?  121  1
  ATOM    1007  OG1  .  THR  A  161  ?   -0.28500  -11.78500  19.63400  1.000  15.03865  O   ?  B  ?  121  1
  ATOM    1008  CG2  .  THR  A  161  ?    0.19200  -11.87600  17.30400  1.000  14.27803  C   ?  B  ?  121  1
  ATOM    1009  N    .  ASN  A  162  ?    2.46700  -14.21200  17.09100  1.000  13.68585  N   ?  B  ?  122  1
  ATOM    1010  C    .  ASN  A  162  ?    2.69100  -14.11300  14.68000  1.000  15.43869  C   ?  B  ?  122  1
  ATOM    1011  O    .  ASN  A  162  ?    1.62100  -14.61700  14.37100  1.000  18.55749  O   ?  B  ?  122  1
  ATOM    1012  CA   A  ASN  A  162  ?    3.36100  -14.48700  15.97600  0.500  14.88336  C   ?  B  ?  122  1
  ATOM    1013  CB   A  ASN  A  162  ?    3.86300  -15.92900  15.97500  0.500  15.91243  C   ?  B  ?  122  1
  ATOM    1014  CG   A  ASN  A  162  ?    5.02400  -16.06800  16.88800  0.500  15.42290  C   ?  B  ?  122  1
  ATOM    1015  OD1  A  ASN  A  162  ?    6.15800  -15.81700  16.47400  0.500  16.34933  O   ?  B  ?  122  1
  ATOM    1016  ND2  A  ASN  A  162  ?    4.75000  -16.37300  18.16600  0.500  16.20457  N   ?  B  ?  122  1
  ATOM    1017  CA   B  ASN  A  162  ?    3.35900  -14.53600  15.98000  0.500  15.44396  C   ?  B  ?  122  1
  ATOM    1018  CB   B  ASN  A  162  ?    3.63900  -16.03600  15.96700  0.500  18.36010  C   ?  B  ?  122  1
  ATOM    1019  CG   B  ASN  A  162  ?    4.17800  -16.49400  17.28100  0.500  21.36835  C   ?  B  ?  122  1
  ATOM    1020  OD1  B  ASN  A  162  ?    5.36200  -16.31400  17.55600  0.500  22.11581  O   ?  B  ?  122  1
  ATOM    1021  ND2  B  ASN  A  162  ?    3.31300  -17.03900  18.13400  0.500  24.11079  N   ?  B  ?  122  1
  ATOM    1022  N    .  LEU  A  163  ?    3.35000  -13.23100  13.91600  1.000  15.72031  N   ?  B  ?  123  1
  ATOM    1023  CA   .  LEU  A  163  ?    2.87600  -12.73000  12.64800  1.000  16.60199  C   ?  B  ?  123  1
  ATOM    1024  C    .  LEU  A  163  ?    3.85200  -13.12900  11.56100  1.000  17.57316  C   ?  B  ?  123  1
  ATOM    1025  O    .  LEU  A  163  ?    5.02600  -13.34900  11.81000  1.000  17.73371  O   ?  B  ?  123  1
  ATOM    1026  CB   .  LEU  A  163  ?    2.81400  -11.20700  12.70700  1.000  18.19429  C   ?  B  ?  123  1
  ATOM    1027  CG   .  LEU  A  163  ?    1.99700  -10.62100  13.86800  1.000  20.52088  C   ?  B  ?  123  1
  ATOM    1028  CD1  .  LEU  A  163  ?    2.28300   -9.12100  14.07700  1.000  23.92392  C   ?  B  ?  123  1
  ATOM    1029  CD2  .  LEU  A  163  ?    0.51400  -10.92100  13.67600  1.000  22.74746  C   ?  B  ?  123  1
  ATOM    1030  N    .  LYS  A  164  ?    3.37000  -13.17100  10.31800  1.000  19.66552  N   ?  B  ?  124  1
  ATOM    1031  CA   .  LYS  A  164  ?    4.26000  -13.43600   9.20100  1.000  20.43140  C   ?  B  ?  124  1
  ATOM    1032  C    .  LYS  A  164  ?    3.82300  -12.55200   8.04700  1.000  20.43140  C   ?  B  ?  124  1
  ATOM    1033  O    .  LYS  A  164  ?    2.64800  -12.52300   7.69600  1.000  22.74220  O   ?  B  ?  124  1
  ATOM    1034  CB   .  LYS  A  164  ?    4.25100  -14.91900   8.83800  1.000  24.01341  C   ?  B  ?  124  1
  ATOM    1035  CG   .  LYS  A  164  ?    5.39900  -15.32600   7.94000  1.000  25.90047  C   ?  B  ?  124  1
  ATOM    1036  CD   .  LYS  A  164  ?    5.38500  -16.82100   7.66800  1.000  28.17443  C   ?  B  ?  124  1
  ATOM    1037  CE   .  LYS  A  164  ?    6.54500  -17.21000   6.79400  1.000  30.04571  C   ?  B  ?  124  1
  ATOM    1038  N    .  PHE  A  165  ?    4.77500  -11.84800   7.45600  1.000  19.94450  N   ?  B  ?  125  1
  ATOM    1039  CA   .  PHE  A  165  ?    4.53400  -10.95000   6.33100  1.000  20.19979  C   ?  B  ?  125  1
  ATOM    1040  C    .  PHE  A  165  ?    5.44700  -11.36900   5.20100  1.000  22.06054  C   ?  B  ?  125  1
  ATOM    1041  O    .  PHE  A  165  ?    6.65100  -11.15600   5.26400  1.000  21.82893  O   ?  B  ?  125  1
  ATOM    1042  CB   .  PHE  A  165  ?    4.85400   -9.51700   6.72800  1.000  19.58656  C   ?  B  ?  125  1
  ATOM    1043  CG   .  PHE  A  165  ?    4.07700   -9.05200   7.92800  1.000  17.80477  C   ?  B  ?  125  1
  ATOM    1044  CD1  .  PHE  A  165  ?    2.78600   -8.56000   7.81300  1.000  18.02321  C   ?  B  ?  125  1
  ATOM    1045  CD2  .  PHE  A  165  ?    4.66700   -9.08200   9.18000  1.000  17.72055  C   ?  B  ?  125  1
  ATOM    1046  CE1  .  PHE  A  165  ?    2.09400   -8.12700   8.95000  1.000  17.85477  C   ?  B  ?  125  1
  ATOM    1047  CE2  .  PHE  A  165  ?    3.98700   -8.65300  10.31800  1.000  18.34957  C   ?  B  ?  125  1
  ATOM    1048  CZ   .  PHE  A  165  ?    2.69600   -8.15800  10.20400  1.000  18.86805  C   ?  B  ?  125  1
  ATOM    1049  N    .  GLY  A  166  ?    4.89400  -11.99700   4.17200  1.000  24.06604  N   ?  B  ?  126  1
  ATOM    1050  CA   .  GLY  A  166  ?    5.72300  -12.62800   3.16100  1.000  24.35555  C   ?  B  ?  126  1
  ATOM    1051  C    .  GLY  A  166  ?    6.57400  -13.65000   3.88100  1.000  24.98984  C   ?  B  ?  126  1
  ATOM    1052  O    .  GLY  A  166  ?    6.02900  -14.51500   4.53600  1.000  26.82427  O   ?  B  ?  126  1
  ATOM    1053  N    .  ASN  A  167  ?    7.88500  -13.55100   3.72000  1.000  24.29239  N   ?  B  ?  127  1
  ATOM    1054  CA   .  ASN  A  167  ?    8.79800  -14.45800   4.38300  1.000  24.79771  C   ?  B  ?  127  1
  ATOM    1055  C    .  ASN  A  167  ?    9.24500  -13.98300   5.78500  1.000  23.93971  C   ?  B  ?  127  1
  ATOM    1056  O    .  ASN  A  167  ?    9.97600  -14.69700   6.46900  1.000  26.03733  O   ?  B  ?  127  1
  ATOM    1057  CB   .  ASN  A  167  ?   10.03100  -14.73000   3.49600  1.000  26.50318  C   ?  B  ?  127  1
  ATOM    1058  N    .  MET  A  168  ?    8.84700  -12.76800   6.17100  1.000  21.36835  N   ?  B  ?  128  1
  ATOM    1059  C    .  MET  A  168  ?    8.52500  -12.52000   8.62100  1.000  18.60223  C   ?  B  ?  128  1
  ATOM    1060  O    .  MET  A  168  ?    7.34900  -12.19900   8.71600  1.000  19.48918  O   ?  B  ?  128  1
  ATOM    1061  CA   .  MET  A  168  ?    9.33600  -12.12500   7.39700  1.000  19.21020  C   ?  B  ?  128  1
  ATOM    1062  CB   .  MET  A  168  ?    9.33400  -10.60200   7.18100  1.000  19.71552  C   ?  B  ?  128  1
  ATOM    1063  CG   .  MET  A  168  ?    9.72100   -9.76900   8.38700  1.000  20.08399  C   ?  B  ?  128  1
  ATOM    1064  SD   .  MET  A  168  ?   11.43200   -9.96300   8.84900  1.000  20.46035  S   ?  B  ?  128  1
  ATOM    1065  CE   .  MET  A  168  ?   12.14500   -9.06800   7.45600  1.000  21.41836  C   ?  B  ?  128  1
  ATOM    1066  N    .  LYS  A  169  ?    9.17000  -13.19300   9.56600  1.000  17.16522  N   ?  B  ?  129  1
  ATOM    1067  CA   .  LYS  A  169  ?    8.50900  -13.60400  10.79600  1.000  16.32827  C   ?  B  ?  129  1
  ATOM    1068  C    .  LYS  A  169  ?    8.68100  -12.52900  11.86700  1.000  14.41225  C   ?  B  ?  129  1
  ATOM    1069  O    .  LYS  A  169  ?    9.79100  -12.00600  12.05600  1.000  15.18866  O   ?  B  ?  129  1
  ATOM    1070  CB   .  LYS  A  169  ?    9.11000  -14.90700  11.31700  1.000  18.23903  C   ?  B  ?  129  1
  ATOM    1071  CG   .  LYS  A  169  ?    8.74300  -16.11500  10.44200  1.000  20.78407  C   ?  B  ?  129  1
  ATOM    1072  CD   .  LYS  A  169  ?    9.39800  -17.39700  10.93500  1.000  23.21068  C   ?  B  ?  129  1
  ATOM    1073  CE   .  LYS  A  169  ?    9.03200  -18.59600  10.10500  1.000  26.29526  C   ?  B  ?  129  1
  ATOM    1074  NZ   .  LYS  A  169  ?    9.76500  -19.81400  10.57400  1.000  28.79293  N   ?  B  ?  129  1
  ATOM    1075  N    .  VAL  A  170  ?    7.60400  -12.22000  12.58300  1.000  13.71743  N   ?  B  ?  130  1
  ATOM    1076  CA   .  VAL  A  170  ?    7.66500  -11.21000  13.63200  1.000  13.14105  C   ?  B  ?  130  1
  ATOM    1077  C    .  VAL  A  170  ?    6.94900  -11.74900  14.83900  1.000  13.55426  C   ?  B  ?  130  1
  ATOM    1078  O    .  VAL  A  170  ?    5.80200  -12.21800  14.73700  1.000  15.79663  O   ?  B  ?  130  1
  ATOM    1079  CB   .  VAL  A  170  ?    6.97000   -9.93500  13.15000  1.000  13.67796  C   ?  B  ?  130  1
  ATOM    1080  CG1  .  VAL  A  170  ?    7.00800   -8.89500  14.23200  1.000  14.58596  C   ?  B  ?  130  1
  ATOM    1081  CG2  .  VAL  A  170  ?    7.61100   -9.40000  11.86500  1.000  14.71492  C   ?  B  ?  130  1
  ATOM    1082  N    .  GLU  A  171  ?    7.57400  -11.67600  16.01100  1.000  12.06987  N   ?  B  ?  131  1
  ATOM    1083  CA   .  GLU  A  171  ?    6.89400  -12.04100  17.25200  1.000  11.76457  C   ?  B  ?  131  1
  ATOM    1084  C    .  GLU  A  171  ?    6.75900  -10.78800  18.09400  1.000  11.08817  C   ?  B  ?  131  1
  ATOM    1085  O    .  GLU  A  171  ?    7.73300  -10.03400  18.24000  1.000  12.28305  O   ?  B  ?  131  1
  ATOM    1086  CB   .  GLU  A  171  ?    7.68400  -13.09500  18.02500  1.000  12.75416  C   ?  B  ?  131  1
  ATOM    1087  CG   .  GLU  A  171  ?    7.00200  -13.52600  19.32700  1.000  15.01759  C   ?  B  ?  131  1
  ATOM    1088  CD   .  GLU  A  171  ?    7.71200  -14.67100  20.01300  1.000  17.12837  C   ?  B  ?  131  1
  ATOM    1089  OE1  .  GLU  A  171  ?    7.25200  -15.80700  19.83100  1.000  20.59721  O   ?  B  ?  131  1
  ATOM    1090  OE2  .  GLU  A  171  ?    8.70300  -14.47200  20.74000  1.000  18.73383  O   ?  B  ?  131  1
  ATOM    1091  N    .  THR  A  172  ?    5.59300  -10.56200  18.66900  1.000  10.07226  N   ?  B  ?  132  1
  ATOM    1092  CA   .  THR  A  172  ?    5.41600   -9.47500  19.64500  1.000   9.60378  C   ?  B  ?  132  1
  ATOM    1093  C    .  THR  A  172  ?    5.28100  -10.10600  21.02400  1.000   9.30112  C   ?  B  ?  132  1
  ATOM    1094  O    .  THR  A  172  ?    4.67500  -11.17700  21.17000  1.000  10.59864  O   ?  B  ?  132  1
  ATOM    1095  CB   .  THR  A  172  ?    4.22600   -8.57800  19.29200  1.000   9.74064  C   ?  B  ?  132  1
  ATOM    1096  OG1  .  THR  A  172  ?    2.98600   -9.27100  19.43200  1.000  10.87762  O   ?  B  ?  132  1
  ATOM    1097  CG2  .  THR  A  172  ?    4.32700   -8.05500  17.87400  1.000  10.73550  C   ?  B  ?  132  1
  ATOM    1098  N    .  PHE  A  173  ?    5.83100   -9.42300  22.03200  1.000   8.92212  N   ?  B  ?  133  1
  ATOM    1099  CA   .  PHE  A  173  ?    5.84000   -9.95200  23.39700  1.000   9.11951  C   ?  B  ?  133  1
  ATOM    1100  C    .  PHE  A  173  ?    5.59100   -8.84500  24.37900  1.000   8.06939  C   ?  B  ?  133  1
  ATOM    1101  O    .  PHE  A  173  ?    6.30300   -7.84300  24.37800  1.000   8.54839  O   ?  B  ?  133  1
  ATOM    1102  CB   .  PHE  A  173  ?    7.19000  -10.62400  23.67300  1.000   9.67484  C   ?  B  ?  133  1
  ATOM    1103  CG   .  PHE  A  173  ?    7.36100  -11.15300  25.06600  1.000   9.81170  C   ?  B  ?  133  1
  ATOM    1104  CD1  .  PHE  A  173  ?    6.38700  -11.95300  25.66600  1.000  11.55665  C   ?  B  ?  133  1
  ATOM    1105  CD2  .  PHE  A  173  ?    8.52400  -10.86500  25.79000  1.000  11.07501  C   ?  B  ?  133  1
  ATOM    1106  CE1  .  PHE  A  173  ?    6.58000  -12.46300  26.93900  1.000  13.25159  C   ?  B  ?  133  1
  ATOM    1107  CE2  .  PHE  A  173  ?    8.71600  -11.39300  27.07900  1.000  12.27252  C   ?  B  ?  133  1
  ATOM    1108  CZ   .  PHE  A  173  ?    7.74800  -12.18400  27.65300  1.000  11.90143  C   ?  B  ?  133  1
  ATOM    1109  N    .  TYR  A  174  ?    4.58600   -9.02700  25.22200  1.000   8.55629  N   ?  B  ?  134  1
  ATOM    1110  CA   .  TYR  A  174  ?    4.35600   -8.13800  26.35100  1.000   8.41417  C   ?  B  ?  134  1
  ATOM    1111  C    .  TYR  A  174  ?    5.04400   -8.72100  27.58100  1.000   8.82737  C   ?  B  ?  134  1
  ATOM    1112  O    .  TYR  A  174  ?    4.60200   -9.75100  28.10200  1.000  10.15911  O   ?  B  ?  134  1
  ATOM    1113  CB   .  TYR  A  174  ?    2.83800   -8.03500  26.63800  1.000   9.43271  C   ?  B  ?  134  1
  ATOM    1114  CG   .  TYR  A  174  ?    2.56100   -7.20700  27.86700  1.000   9.05898  C   ?  B  ?  134  1
  ATOM    1115  CD1  .  TYR  A  174  ?    2.91400   -5.84600  27.91500  1.000   9.10899  C   ?  B  ?  134  1
  ATOM    1116  CD2  .  TYR  A  174  ?    1.97700   -7.76800  28.97000  1.000  10.64601  C   ?  B  ?  134  1
  ATOM    1117  CE1  .  TYR  A  174  ?    2.69500   -5.05600  29.04400  1.000   9.54588  C   ?  B  ?  134  1
  ATOM    1118  CE2  .  TYR  A  174  ?    1.75100   -6.99800  30.11100  1.000  11.18292  C   ?  B  ?  134  1
  ATOM    1119  CZ   .  TYR  A  174  ?    2.10400   -5.65500  30.12100  1.000  10.28808  C   ?  B  ?  134  1
  ATOM    1120  OH   .  TYR  A  174  ?    1.86000   -4.90700  31.26600  1.000  11.71193  O   ?  B  ?  134  1
  ATOM    1121  N    .  PRO  A  175  ?    6.11700   -8.06700  28.06200  1.000   8.56682  N   ?  B  ?  135  1
  ATOM    1122  CA   .  PRO  A  175  ?    6.90700   -8.65800  29.15200  1.000   9.52219  C   ?  B  ?  135  1
  ATOM    1123  C    .  PRO  A  175  ?    6.46000   -8.20200  30.51800  1.000   9.35902  C   ?  B  ?  135  1
  ATOM    1124  O    .  PRO  A  175  ?    7.01500   -8.67100  31.51700  1.000  10.81709  O   ?  B  ?  135  1
  ATOM    1125  CB   .  PRO  A  175  ?    8.30300   -8.10600  28.85500  1.000  10.04594  C   ?  B  ?  135  1
  ATOM    1126  CG   .  PRO  A  175  ?    8.01500   -6.71700  28.34800  1.000   9.53799  C   ?  B  ?  135  1
  ATOM    1127  CD   .  PRO  A  175  ?    6.77800   -6.89200  27.46400  1.000   8.89054  C   ?  B  ?  135  1
  ATOM    1128  N    .  GLY  A  176  ?    5.50300   -7.29400  30.57500  1.000   8.80632  N   ?  B  ?  136  1
  ATOM    1129  CA   .  GLY  A  176  ?    5.10600   -6.64300  31.81900  1.000   9.56957  C   ?  B  ?  136  1
  ATOM    1130  C    .  GLY  A  176  ?    5.34800   -5.17500  31.77700  1.000   8.52997  C   ?  B  ?  136  1
  ATOM    1131  O    .  GLY  A  176  ?    5.81400   -4.59200  30.79600  1.000   8.95107  O   ?  B  ?  136  1
  ATOM    1132  N    .  LYS  A  177  ?    4.97600   -4.50600  32.85500  1.000   9.09583  N   ?  B  ?  137  1
  ATOM    1133  CA   .  LYS  A  177  ?    5.02500   -3.05500  32.93700  1.000   9.09846  C   ?  B  ?  137  1
  ATOM    1134  C    .  LYS  A  177  ?    6.45700   -2.57000  33.09500  1.000   8.91423  C   ?  B  ?  137  1
  ATOM    1135  O    .  LYS  A  177  ?    7.32000   -3.24800  33.70800  1.000  10.11700  O   ?  B  ?  137  1
  ATOM    1136  CB   .  LYS  A  177  ?    4.19300   -2.59200  34.13300  1.000  10.11174  C   ?  B  ?  137  1
  ATOM    1137  CG   .  LYS  A  177  ?    2.77300   -3.08500  34.10200  1.000  11.10659  C   ?  B  ?  137  1
  ATOM    1138  CD   .  LYS  A  177  ?    1.91600   -2.63700  35.34700  1.000  15.29657  C   ?  B  ?  137  1
  ATOM    1139  CE   .  LYS  A  177  ?    0.67400   -3.57200  35.43900  1.000  18.87068  C   ?  B  ?  137  1
  ATOM    1140  NZ   .  LYS  A  177  ?   -0.19600   -3.37000  36.62900  1.000  22.66061  N   ?  B  ?  137  1
  ATOM    1141  N    .  GLY  A  178  ?    6.76200   -1.39400  32.56800  1.000   8.89844  N   ?  B  ?  138  1
  ATOM    1142  CA   .  GLY  A  178  ?    8.10900   -0.85800  32.68300  1.000   9.25900  C   ?  B  ?  138  1
  ATOM    1143  C    .  GLY  A  178  ?    8.10300    0.61800  32.42500  1.000   8.56682  C   ?  B  ?  138  1
  ATOM    1144  O    .  GLY  A  178  ?    7.67900    1.43100  33.25500  1.000   9.33796  O   ?  B  ?  138  1
  ATOM    1145  N    .  HIS  A  179  ?    8.59500    1.00500  31.25100  1.000   8.80369  N   ?  B  ?  139  1
  ATOM    1146  CA   .  HIS  A  179  ?    8.53000    2.35900  30.81500  1.000   9.56694  C   ?  B  ?  139  1
  ATOM    1147  C    .  HIS  A  179  ?    7.10300    2.90900  30.82000  1.000   9.49324  C   ?  B  ?  139  1
  ATOM    1148  O    .  HIS  A  179  ?    6.83500    4.04700  31.21800  1.000   9.58536  O   ?  B  ?  139  1
  ATOM    1149  CB   .  HIS  A  179  ?    9.14700    2.43900  29.41800  1.000  10.13279  C   ?  B  ?  139  1
  ATOM    1150  CG   .  HIS  A  179  ?    8.88300    3.71300  28.70500  1.000  10.38546  C   ?  B  ?  139  1
  ATOM    1151  ND1  .  HIS  A  179  ?    9.49400    4.90600  29.02600  1.000  11.93301  N   ?  B  ?  139  1
  ATOM    1152  CD2  .  HIS  A  179  ?    8.01300    4.01200  27.70300  1.000  10.82498  C   ?  B  ?  139  1
  ATOM    1153  CE1  .  HIS  A  179  ?    9.02300    5.85700  28.21300  1.000  12.38570  C   ?  B  ?  139  1
  ATOM    1154  NE2  .  HIS  A  179  ?    8.11800    5.34000  27.39800  1.000  11.89090  N   ?  B  ?  139  1
  ATOM    1155  N    .  THR  A  180  ?    6.17700    2.07500  30.34800  1.000   8.60103  N   ?  B  ?  140  1
  ATOM    1156  CA   .  THR  A  180  ?    4.74300    2.29700  30.50000  1.000   8.57208  C   ?  B  ?  140  1
  ATOM    1157  C    .  THR  A  180  ?    4.09500    1.00500  30.94100  1.000   8.46417  C   ?  B  ?  140  1
  ATOM    1158  O    .  THR  A  180  ?    4.72500   -0.06600  30.95500  1.000   8.77737  O   ?  B  ?  140  1
  ATOM    1159  CB   .  THR  A  180  ?    4.10500    2.78000  29.19700  1.000   8.59577  C   ?  B  ?  140  1
  ATOM    1160  OG1  .  THR  A  180  ?    4.31800    1.77000  28.22100  1.000   8.53523  O   ?  B  ?  140  1
  ATOM    1161  CG2  .  THR  A  180  ?    4.63100    4.11100  28.77400  1.000  10.18806  C   ?  B  ?  140  1
  ATOM    1162  N    .  GLU  A  181  ?    2.80600    1.06000  31.23100  1.000   8.71683  N   ?  B  ?  141  1
  ATOM    1163  C    .  GLU  A  181  ?    1.95400   -1.12200  30.45200  1.000   8.58524  C   ?  B  ?  141  1
  ATOM    1164  O    .  GLU  A  181  ?    1.78900   -2.28800  30.70000  1.000  10.46441  O   ?  B  ?  141  1
  ATOM    1165  CA   A  GLU  A  181  ?    2.05400   -0.09700  31.58700  0.500   9.31691  C   ?  B  ?  141  1
  ATOM    1166  CB   A  GLU  A  181  ?    0.66800    0.38400  31.91600  0.500  11.12239  C   ?  B  ?  141  1
  ATOM    1167  CG   A  GLU  A  181  ?   -0.11400   -0.60900  32.63000  0.500  12.23568  C   ?  B  ?  141  1
  ATOM    1168  CD   A  GLU  A  181  ?   -1.56700   -0.20500  32.82300  0.500  13.00945  C   ?  B  ?  141  1
  ATOM    1169  OE1  A  GLU  A  181  ?   -2.37000   -1.06800  33.24900  0.500  14.01747  O   ?  B  ?  141  1
  ATOM    1170  OE2  A  GLU  A  181  ?   -1.91100    0.97600  32.50100  0.500  14.29119  O   ?  B  ?  141  1
  ATOM    1171  CA   B  GLU  A  181  ?    2.08600   -0.14100  31.62000  0.500   9.40639  C   ?  B  ?  141  1
  ATOM    1172  CB   B  GLU  A  181  ?    0.69300    0.18100  32.20100  0.500  10.61969  C   ?  B  ?  141  1
  ATOM    1173  CG   B  GLU  A  181  ?   -0.25700    0.81300  31.17800  0.500  10.99079  C   ?  B  ?  141  1
  ATOM    1174  CD   B  GLU  A  181  ?   -1.31800    1.74200  31.81400  0.500  13.20685  C   ?  B  ?  141  1
  ATOM    1175  OE1  B  GLU  A  181  ?   -2.38300    1.24100  32.16900  0.500  12.72521  O   ?  B  ?  141  1
  ATOM    1176  OE2  B  GLU  A  181  ?   -1.08400    2.96700  32.04100  0.500  14.78598  O   ?  B  ?  141  1
  ATOM    1177  N    .  ASP  A  182  ?    1.97000   -0.60200  29.23100  1.000   7.90884  N   ?  B  ?  142  1
  ATOM    1178  CA   .  ASP  A  182  ?    1.58000   -1.35700  28.05200  1.000   7.96148  C   ?  B  ?  142  1
  ATOM    1179  C    .  ASP  A  182  ?    2.73400   -1.76800  27.13500  1.000   7.59565  C   ?  B  ?  142  1
  ATOM    1180  O    .  ASP  A  182  ?    2.49700   -2.48400  26.16600  1.000   8.02728  O   ?  B  ?  142  1
  ATOM    1181  CB   .  ASP  A  182  ?    0.53800   -0.60100  27.23100  1.000   7.98780  C   ?  B  ?  142  1
  ATOM    1182  CG   .  ASP  A  182  ?    1.00100    0.74700  26.70200  1.000   8.01675  C   ?  B  ?  142  1
  ATOM    1183  OD1  .  ASP  A  182  ?    1.67600    1.48500  27.46400  1.000   8.64577  O   ?  B  ?  142  1
  ATOM    1184  OD2  .  ASP  A  182  ?    0.64000    1.08400  25.56000  1.000   8.74052  O   ?  B  ?  142  1
  ATOM    1185  N    .  ASN  A  183  ?    3.96400   -1.30600  27.41600  1.000   7.44563  N   ?  B  ?  143  1
  ATOM    1186  CA   .  ASN  A  183  ?    5.04000   -1.50200  26.47500  1.000   7.48774  C   ?  B  ?  143  1
  ATOM    1187  C    .  ASN  A  183  ?    5.23000   -2.95200  26.04300  1.000   6.87977  C   ?  B  ?  143  1
  ATOM    1188  O    .  ASN  A  183  ?    5.26200   -3.87200  26.86600  1.000   7.33772  O   ?  B  ?  143  1
  ATOM    1189  CB   .  ASN  A  183  ?    6.34400   -0.86900  27.02500  1.000   8.01675  C   ?  B  ?  143  1
  ATOM    1190  CG   .  ASN  A  183  ?    6.75700   -1.25200  28.42900  1.000   7.92200  C   ?  B  ?  143  1
  ATOM    1191  OD1  .  ASN  A  183  ?    7.44800   -0.43400  29.07200  1.000   9.09583  O   ?  B  ?  143  1
  ATOM    1192  ND2  .  ASN  A  183  ?    6.38100   -2.40300  28.94000  1.000   7.89042  N   ?  B  ?  143  1
  ATOM    1193  N    .  ILE  A  184  ?    5.40500   -3.15400  24.72400  1.000   7.15086  N   ?  B  ?  144  1
  ATOM    1194  CA   .  ILE  A  184  ?    5.77300   -4.45000  24.16300  1.000   6.86135  C   ?  B  ?  144  1
  ATOM    1195  C    .  ILE  A  184  ?    7.11100   -4.36500  23.49000  1.000   7.12717  C   ?  B  ?  144  1
  ATOM    1196  O    .  ILE  A  184  ?    7.58700   -3.29300  23.12400  1.000   7.75093  O   ?  B  ?  144  1
  ATOM    1197  CB   .  ILE  A  184  ?    4.70800   -4.99400  23.20000  1.000   7.66408  C   ?  B  ?  144  1
  ATOM    1198  CG1  .  ILE  A  184  ?    4.51800   -4.07900  21.98300  1.000   8.43522  C   ?  B  ?  144  1
  ATOM    1199  CG2  .  ILE  A  184  ?    3.38200   -5.21300  23.91300  1.000   8.85633  C   ?  B  ?  144  1
  ATOM    1200  CD1  .  ILE  A  184  ?    3.71100   -4.69300  20.85100  1.000   9.87750  C   ?  B  ?  144  1
  ATOM    1201  N    .  VAL  A  185  ?    7.72100   -5.54100  23.30600  1.000   7.47984  N   ?  B  ?  145  1
  ATOM    1202  CA   .  VAL  A  185  ?    8.91900   -5.67500  22.48300  1.000   7.71408  C   ?  B  ?  145  1
  ATOM    1203  C    .  VAL  A  185  ?    8.55600   -6.48600  21.24800  1.000   8.00096  C   ?  B  ?  145  1
  ATOM    1204  O    .  VAL  A  185  ?    7.55400   -7.18800  21.18400  1.000   8.50365  O   ?  B  ?  145  1
  ATOM    1205  CB   .  VAL  A  185  ?   10.11000   -6.29500  23.24300  1.000   8.62209  C   ?  B  ?  145  1
  ATOM    1206  CG1  .  VAL  A  185  ?   10.42600   -5.43000  24.46300  1.000   8.95371  C   ?  B  ?  145  1
  ATOM    1207  CG2  .  VAL  A  185  ?    9.80000   -7.74900  23.67000  1.000   9.27216  C   ?  B  ?  145  1
  ATOM    1208  N    .  VAL  A  186  ?    9.41500   -6.37900  20.26200  1.000   8.59050  N   ?  B  ?  146  1
  ATOM    1209  CA   .  VAL  A  186  ?    9.20900   -7.08200  18.99100  1.000   8.80369  C   ?  B  ?  146  1
  ATOM    1210  C    .  VAL  A  186  ?   10.48300   -7.84500  18.66000  1.000   9.24321  C   ?  B  ?  146  1
  ATOM    1211  O    .  VAL  A  186  ?   11.59600   -7.31800  18.76500  1.000  11.28030  O   ?  B  ?  146  1
  ATOM    1212  CB   .  VAL  A  186  ?    8.84500   -6.09900  17.85100  1.000   9.97751  C   ?  B  ?  146  1
  ATOM    1213  CG1  .  VAL  A  186  ?    8.62700   -6.85900  16.54600  1.000  11.55138  C   ?  B  ?  146  1
  ATOM    1214  CG2  .  VAL  A  186  ?    7.59700   -5.31200  18.25300  1.000  10.46441  C   ?  B  ?  146  1
  ATOM    1215  N    .  TRP  A  187  ?   10.33000   -9.08800  18.27300  1.000   9.89329  N   ?  B  ?  147  1
  ATOM    1216  CA   .  TRP  A  187  ?   11.43200  -10.01200  18.03000  1.000  10.75655  C   ?  B  ?  147  1
  ATOM    1217  C    .  TRP  A  187  ?   11.37000  -10.52400  16.60500  1.000  11.41453  C   ?  B  ?  147  1
  ATOM    1218  O    .  TRP  A  187  ?   10.29700  -10.92200  16.12600  1.000  11.95406  O   ?  B  ?  147  1
  ATOM    1219  CB   .  TRP  A  187  ?   11.28400  -11.19700  18.97700  1.000  11.76720  C   ?  B  ?  147  1
  ATOM    1220  CG   .  TRP  A  187  ?   12.25500  -12.30800  18.81700  1.000  12.58046  C   ?  B  ?  147  1
  ATOM    1221  CD1  .  TRP  A  187  ?   11.95400  -13.59800  18.47300  1.000  13.81745  C   ?  B  ?  147  1
  ATOM    1222  CD2  .  TRP  A  187  ?   13.65600  -12.29000  19.14300  1.000  12.78574  C   ?  B  ?  147  1
  ATOM    1223  NE1  .  TRP  A  187  ?   13.09000  -14.39800  18.57000  1.000  14.81493  N   ?  B  ?  147  1
  ATOM    1224  CE2  .  TRP  A  187  ?   14.13800  -13.60800  18.97700  1.000  14.84915  C   ?  B  ?  147  1
  ATOM    1225  CE3  .  TRP  A  187  ?   14.52800  -11.30100  19.58900  1.000  13.94115  C   ?  B  ?  147  1
  ATOM    1226  CZ2  .  TRP  A  187  ?   15.47700  -13.95500  19.25700  1.000  15.41237  C   ?  B  ?  147  1
  ATOM    1227  CZ3  .  TRP  A  187  ?   15.86400  -11.65100  19.85100  1.000  14.59649  C   ?  B  ?  147  1
  ATOM    1228  CH2  .  TRP  A  187  ?   16.31300  -12.96500  19.68300  1.000  15.97823  C   ?  B  ?  147  1
  ATOM    1229  N    .  LEU  A  188  ?   12.51100  -10.54200  15.95000  1.000  12.02249  N   ?  B  ?  148  1
  ATOM    1230  CA   .  LEU  A  188  ?   12.60700  -11.09600  14.57800  1.000  13.00945  C   ?  B  ?  148  1
  ATOM    1231  C    .  LEU  A  188  ?   13.42400  -12.36900  14.68600  1.000  14.06484  C   ?  B  ?  148  1
  ATOM    1232  O    .  LEU  A  188  ?   14.67300  -12.34200  14.73600  1.000  15.69399  O   ?  B  ?  148  1
  ATOM    1233  CB   .  LEU  A  188  ?   13.34100  -10.11000  13.67600  1.000  13.83324  C   ?  B  ?  148  1
  ATOM    1234  CG   .  LEU  A  188  ?   12.75100   -8.70700  13.57100  1.000  14.02273  C   ?  B  ?  148  1
  ATOM    1235  CD1  .  LEU  A  188  ?   13.51700   -7.86600  12.58900  1.000  16.28090  C   ?  B  ?  148  1
  ATOM    1236  CD2  .  LEU  A  188  ?   11.22200   -8.71700  13.27000  1.000  14.67281  C   ?  B  ?  148  1
  ATOM    1237  N    .  PRO  A  189  ?   12.75800  -13.51600  14.75900  1.000  14.82283  N   ?  B  ?  149  1
  ATOM    1238  CA   .  PRO  A  189  ?   13.48300  -14.75300  15.05600  1.000  17.04678  C   ?  B  ?  149  1
  ATOM    1239  C    .  PRO  A  189  ?   14.41400  -15.21900  13.94200  1.000  17.52315  C   ?  B  ?  149  1
  ATOM    1240  O    .  PRO  A  189  ?   15.30400  -16.04000  14.23000  1.000  19.36285  O   ?  B  ?  149  1
  ATOM    1241  CB   .  PRO  A  189  ?   12.35400  -15.74400  15.28600  1.000  17.57579  C   ?  B  ?  149  1
  ATOM    1242  CG   .  PRO  A  189  ?   11.23100  -15.23000  14.43400  1.000  17.48894  C   ?  B  ?  149  1
  ATOM    1243  CD   .  PRO  A  189  ?   11.31000  -13.74700  14.68500  1.000  15.42817  C   ?  B  ?  149  1
  ATOM    1244  N    .  GLN  A  190  ?   14.26100  -14.71200  12.71500  1.000  18.08112  N   ?  B  ?  150  1
  ATOM    1245  CA   .  GLN  A  190  ?   15.18800  -15.10500  11.64600  1.000  19.63393  C   ?  B  ?  150  1
  ATOM    1246  C    .  GLN  A  190  ?   16.50500  -14.35300  11.72700  1.000  20.79460  C   ?  B  ?  150  1
  ATOM    1247  O    .  GLN  A  190  ?   17.48000  -14.71300  11.00700  1.000  22.75536  O   ?  B  ?  150  1
  ATOM    1248  CB   .  GLN  A  190  ?   14.54200  -14.87900  10.29800  1.000  20.62089  C   ?  B  ?  150  1
  ATOM    1249  CG   .  GLN  A  190  ?   13.29200  -15.71300  10.10800  1.000  20.80513  C   ?  B  ?  150  1
  ATOM    1250  CD   .  GLN  A  190  ?   12.34200  -15.12200   9.05800  1.000  20.51035  C   ?  B  ?  150  1
  ATOM    1251  OE1  .  GLN  A  190  ?   12.02800  -13.92200   9.10300  1.000  20.08925  O   ?  B  ?  150  1
  ATOM    1252  NE2  .  GLN  A  190  ?   11.89200  -15.94000   8.09800  1.000  22.25793  N   ?  B  ?  150  1
  ATOM    1253  N    .  TYR  A  191  ?   16.57900  -13.36000  12.61200  1.000  20.10504  N   ?  B  ?  151  1
  ATOM    1254  CA   .  TYR  A  191  ?   17.75900  -12.52100  12.71600  1.000  20.89987  C   ?  B  ?  151  1
  ATOM    1255  C    .  TYR  A  191  ?   18.23400  -12.38700  14.17000  1.000  19.80501  C   ?  B  ?  151  1
  ATOM    1256  O    .  TYR  A  191  ?   19.27600  -11.80600  14.43300  1.000  21.68155  O   ?  B  ?  151  1
  ATOM    1257  CB   .  TYR  A  191  ?   17.45700  -11.13700  12.17200  1.000  21.43941  C   ?  B  ?  151  1
  ATOM    1258  CG   .  TYR  A  191  ?   16.87900  -11.12900  10.77600  1.000  21.57627  C   ?  B  ?  151  1
  ATOM    1259  CD1  .  TYR  A  191  ?   17.70800  -11.17300   9.68600  1.000  24.11868  C   ?  B  ?  151  1
  ATOM    1260  CD2  .  TYR  A  191  ?   15.50300  -11.10800  10.55400  1.000  22.08159  C   ?  B  ?  151  1
  ATOM    1261  CE1  .  TYR  A  191  ?   17.18300  -11.14700   8.41900  1.000  24.25817  C   ?  B  ?  151  1
  ATOM    1262  CE2  .  TYR  A  191  ?   14.97100  -11.09100   9.29800  1.000  23.37649  C   ?  B  ?  151  1
  ATOM    1263  CZ   .  TYR  A  191  ?   15.81800  -11.10000   8.22400  1.000  23.84760  C   ?  B  ?  151  1
  ATOM    1264  OH   .  TYR  A  191  ?   15.30300  -11.08000   6.94400  1.000  25.24776  O   ?  B  ?  151  1
  ATOM    1265  N    .  ASN  A  192  ?   17.41000  -12.86700  15.10900  1.000  18.60486  N   ?  B  ?  152  1
  ATOM    1266  CA   .  ASN  A  192  ?   17.62700  -12.62500  16.55500  1.000  17.94952  C   ?  B  ?  152  1
  ATOM    1267  C    .  ASN  A  192  ?   17.84300  -11.14900  16.82500  1.000  15.98086  C   ?  B  ?  152  1
  ATOM    1268  O    .  ASN  A  192  ?   18.73500  -10.75600  17.56500  1.000  16.63884  O   ?  B  ?  152  1
  ATOM    1269  CB   .  ASN  A  192  ?   18.72600  -13.55100  17.12900  1.000  18.85226  C   ?  B  ?  152  1
  ATOM    1270  CG   .  ASN  A  192  ?   18.27700  -15.01400  17.16900  1.000  20.32349  C   ?  B  ?  152  1
  ATOM    1271  OD1  .  ASN  A  192  ?   17.27800  -15.37200  16.58500  1.000  21.09463  O   ?  B  ?  152  1
  ATOM    1272  ND2  .  ASN  A  192  ?   18.95600  -15.82300  17.93800  1.000  23.10014  N   ?  B  ?  152  1
  ATOM    1273  N    .  ILE  A  193  ?   16.96900  -10.32400  16.21300  1.000  14.42278  N   ?  B  ?  153  1
  ATOM    1274  CA   .  ILE  A  193  ?   16.96100   -8.89600  16.48600  1.000  13.90693  C   ?  B  ?  153  1
  ATOM    1275  C    .  ILE  A  193  ?   15.79200   -8.57200  17.39400  1.000  12.55414  C   ?  B  ?  153  1
  ATOM    1276  O    .  ILE  A  193  ?   14.64800   -8.97900  17.11900  1.000  12.65941  O   ?  B  ?  153  1
  ATOM    1277  CB   .  ILE  A  193  ?   16.85500   -8.07900  15.15600  1.000  15.19656  C   ?  B  ?  153  1
  ATOM    1278  CG1  .  ILE  A  193  ?   18.16400   -8.22600  14.35700  1.000  16.99941  C   ?  B  ?  153  1
  ATOM    1279  CG2  .  ILE  A  193  ?   16.54100   -6.63300  15.43400  1.000  15.84400  C   ?  B  ?  153  1
  ATOM    1280  CD1  .  ILE  A  193  ?   18.04900   -7.72700  12.93400  1.000  20.13136  C   ?  B  ?  153  1
  ATOM    1281  N    .  LEU  A  194  ?   16.05900   -7.84900  18.48400  1.000  11.94617  N   ?  B  ?  154  1
  ATOM    1282  CA   .  LEU  A  194  ?   15.02400   -7.40300  19.41100  1.000  11.54086  C   ?  B  ?  154  1
  ATOM    1283  C    .  LEU  A  194  ?   14.81700   -5.90900  19.24800  1.000  10.86183  C   ?  B  ?  154  1
  ATOM    1284  O    .  LEU  A  194  ?   15.76800   -5.12100  19.34200  1.000  11.80405  O   ?  B  ?  154  1
  ATOM    1285  CB   .  LEU  A  194  ?   15.50100   -7.70600  20.81800  1.000  12.15146  C   ?  B  ?  154  1
  ATOM    1286  CG   .  LEU  A  194  ?   14.52600   -7.23300  21.89700  1.000  12.36201  C   ?  B  ?  154  1
  ATOM    1287  CD1  .  LEU  A  194  ?   13.32100   -8.10100  21.93200  1.000  13.31212  C   ?  B  ?  154  1
  ATOM    1288  CD2  .  LEU  A  194  ?   15.25400   -7.28500  23.26200  1.000  14.08327  C   ?  B  ?  154  1
  ATOM    1289  N    .  VAL  A  195  ?   13.55500   -5.50700  19.05100  1.000  10.00120  N   ?  B  ?  155  1
  ATOM    1290  CA   .  VAL  A  195  ?   13.18200   -4.10700  19.16000  1.000  10.16174  C   ?  B  ?  155  1
  ATOM    1291  C    .  VAL  A  195  ?   12.74500   -3.88900  20.59100  1.000   9.45113  C   ?  B  ?  155  1
  ATOM    1292  O    .  VAL  A  195  ?   11.65800   -4.34300  20.99900  1.000   9.78538  O   ?  B  ?  155  1
  ATOM    1293  CB   .  VAL  A  195  ?   12.05900   -3.72300  18.19000  1.000  11.23556  C   ?  B  ?  155  1
  ATOM    1294  CG1  .  VAL  A  195  ?   11.84600   -2.23400  18.27200  1.000  13.06209  C   ?  B  ?  155  1
  ATOM    1295  CG2  .  VAL  A  195  ?   12.45200   -4.18200  16.77100  1.000  13.21474  C   ?  B  ?  155  1
  ATOM    1296  N    .  GLY  A  196  ?   13.59800   -3.26400  21.37000  1.000  10.46704  N   ?  B  ?  156  1
  ATOM    1297  CA   .  GLY  A  196  ?   13.27100   -3.01800  22.76800  1.000  10.68812  C   ?  B  ?  156  1
  ATOM    1298  C    .  GLY  A  196  ?   12.30600   -1.90100  23.01900  1.000   9.74327  C   ?  B  ?  156  1
  ATOM    1299  O    .  GLY  A  196  ?   11.60500   -1.89100  24.02100  1.000   9.90382  O   ?  B  ?  156  1
  ATOM    1300  N    .  GLY  A  197  ?   12.24100   -0.94400  22.09000  1.000  10.06173  N   ?  B  ?  157  1
  ATOM    1301  CA   .  GLY  A  197  ?   11.38800    0.19900  22.29800  1.000  10.56969  C   ?  B  ?  157  1
  ATOM    1302  C    .  GLY  A  197  ?   11.78600    0.95600  23.55700  1.000   9.33533  C   ?  B  ?  157  1
  ATOM    1303  O    .  GLY  A  197  ?   12.94700    0.89400  24.02300  1.000  10.74076  O   ?  B  ?  157  1
  HETATM  1304  N    .  CSD  A  198  ?   10.85100    1.68900  24.11700  1.000   9.87224  N   ?  B  ?  158  1
  HETATM  1305  CA   .  CSD  A  198  ?   11.17800    2.56400  25.19900  1.000  10.78814  C   ?  B  ?  158  1
  HETATM  1306  CB   .  CSD  A  198  ?   10.25200    3.75400  25.26700  1.000  11.88037  C   ?  B  ?  158  1
  HETATM  1307  SG   .  CSD  A  198  ?   10.19300    4.68000  23.73400  1.000  16.14930  S   ?  B  ?  158  1
  HETATM  1308  OD2  .  CSD  A  198  ?    9.22100    5.78300  24.57300  0.200  12.85944  O   ?  B  ?  158  1
  HETATM  1309  OD1  .  CSD  A  198  ?   11.44600    5.31200  24.05300  0.200  16.27827  O   ?  B  ?  158  1
  HETATM  1310  C    .  CSD  A  198  ?   11.45900    1.87000  26.52500  1.000   9.98014  C   ?  B  ?  158  1
  HETATM  1311  O    .  CSD  A  198  ?   11.96400    2.47800  27.46100  1.000  10.96184  O   ?  B  ?  158  1
  ATOM    1312  N    .  LEU  A  199  ?   11.13700    0.58200  26.59900  1.000   9.77749  N   ?  B  ?  159  1
  ATOM    1313  CA   .  LEU  A  199  ?   11.53200   -0.27300  27.70200  1.000   9.55378  C   ?  B  ?  159  1
  ATOM    1314  C    .  LEU  A  199  ?   13.04300   -0.37600  27.85500  1.000   9.84329  C   ?  B  ?  159  1
  ATOM    1315  O    .  LEU  A  199  ?   13.54900   -0.66200  28.94400  1.000  10.63812  O   ?  B  ?  159  1
  ATOM    1316  CB   .  LEU  A  199  ?   10.97200   -1.68200  27.43500  1.000  10.16964  C   ?  B  ?  159  1
  ATOM    1317  CG   .  LEU  A  199  ?   11.15200   -2.71700  28.53500  1.000   9.75643  C   ?  B  ?  159  1
  ATOM    1318  CD1  .  LEU  A  199  ?   10.23700   -2.46300  29.70700  1.000  10.67760  C   ?  B  ?  159  1
  ATOM    1319  CD2  .  LEU  A  199  ?   10.93200   -4.11200  27.98200  1.000  13.22001  C   ?  B  ?  159  1
  ATOM    1320  N    .  VAL  A  200  ?   13.79100   -0.18200  26.77300  1.000   9.92224  N   ?  B  ?  160  1
  ATOM    1321  CA   .  VAL  A  200  ?   15.22300   -0.37200  26.74500  1.000  10.82761  C   ?  B  ?  160  1
  ATOM    1322  C    .  VAL  A  200  ?   15.93400    0.93100  26.46500  1.000  11.30662  C   ?  B  ?  160  1
  ATOM    1323  O    .  VAL  A  200  ?   15.67100    1.57800  25.42000  1.000  12.09092  O   ?  B  ?  160  1
  ATOM    1324  CB   .  VAL  A  200  ?   15.61700   -1.45600  25.71800  1.000  11.40137  C   ?  B  ?  160  1
  ATOM    1325  CG1  .  VAL  A  200  ?   17.13200   -1.59600  25.67100  1.000  13.39108  C   ?  B  ?  160  1
  ATOM    1326  CG2  .  VAL  A  200  ?   14.89400   -2.76400  25.98700  1.000  12.19620  C   ?  B  ?  160  1
  ATOM    1327  N    .  LYS  A  201  ?   16.83200    1.29600  27.37100  1.000  12.58309  N   ?  B  ?  161  1
  ATOM    1328  C    .  LYS  A  201  ?   18.88700    2.32700  26.51200  1.000  14.25434  C   ?  B  ?  161  1
  ATOM    1329  O    .  LYS  A  201  ?   19.55000    1.28400  26.67300  1.000  15.42290  O   ?  B  ?  161  1
  ATOM    1330  CA   A  LYS  A  201  ?   17.58300    2.53700  27.26500  0.500  14.40962  C   ?  B  ?  161  1
  ATOM    1331  CB   A  LYS  A  201  ?   17.90300    3.08100  28.66600  0.500  15.78084  C   ?  B  ?  161  1
  ATOM    1332  CG   A  LYS  A  201  ?   16.70400    3.16300  29.61100  0.500  17.43893  C   ?  B  ?  161  1
  ATOM    1333  CD   A  LYS  A  201  ?   15.59200    4.04800  29.09300  0.500  17.82845  C   ?  B  ?  161  1
  ATOM    1334  CE   A  LYS  A  201  ?   16.04500    5.44300  28.77700  0.500  17.80213  C   ?  B  ?  161  1
  ATOM    1335  NZ   A  LYS  A  201  ?   14.90800    6.31600  28.36700  0.500  19.64446  N   ?  B  ?  161  1
  ATOM    1336  CA   B  LYS  A  201  ?   17.57500    2.54000  27.25400  0.500  14.00694  C   ?  B  ?  161  1
  ATOM    1337  CB   B  LYS  A  201  ?   17.84800    3.14100  28.64600  0.500  14.20433  C   ?  B  ?  161  1
  ATOM    1338  CG   B  LYS  A  201  ?   16.58700    3.56000  29.40700  0.500  14.52543  C   ?  B  ?  161  1
  ATOM    1339  CD   B  LYS  A  201  ?   15.79800    4.65200  28.70400  0.500  15.62029  C   ?  B  ?  161  1
  ATOM    1340  CE   B  LYS  A  201  ?   14.58200    5.10000  29.52200  0.500  15.91243  C   ?  B  ?  161  1
  ATOM    1341  NZ   B  LYS  A  201  ?   13.91800    6.34900  28.99700  0.500  15.12813  N   ?  B  ?  161  1
  ATOM    1342  N    .  SER  A  202  ?   19.26600    3.32200  25.70600  1.000  15.89401  N   ?  B  ?  162  1
  ATOM    1343  CA   .  SER  A  202  ?   20.53400    3.25900  24.99800  1.000  16.97309  C   ?  B  ?  162  1
  ATOM    1344  C    .  SER  A  202  ?   21.71300    3.53400  25.97900  1.000  17.24944  C   ?  B  ?  162  1
  ATOM    1345  O    .  SER  A  202  ?   21.53600    4.07700  27.06700  1.000  17.20996  O   ?  B  ?  162  1
  ATOM    1346  CB   .  SER  A  202  ?   20.56600    4.29100  23.88300  1.000  19.16546  C   ?  B  ?  162  1
  ATOM    1347  OG   .  SER  A  202  ?   20.58000    5.60800  24.40500  1.000  22.18161  O   ?  B  ?  162  1
  ATOM    1348  N    .  THR  A  203  ?   22.92500    3.21600  25.53300  1.000  18.47064  N   ?  B  ?  163  1
  ATOM    1349  C    .  THR  A  203  ?   24.24100    4.90800  26.73000  1.000  21.20781  C   ?  B  ?  163  1
  ATOM    1350  O    .  THR  A  203  ?   24.70200    5.23000  27.82500  1.000  22.67640  O   ?  B  ?  163  1
  ATOM    1351  CA   A  THR  A  203  ?   24.12600    3.43400  26.33400  0.500  19.04176  C   ?  B  ?  163  1
  ATOM    1352  CB   A  THR  A  203  ?   25.39300    2.96500  25.56800  0.500  18.82068  C   ?  B  ?  163  1
  ATOM    1353  OG1  A  THR  A  203  ?   25.23200    1.58700  25.21600  0.500  18.50748  O   ?  B  ?  163  1
  ATOM    1354  CG2  A  THR  A  203  ?   26.66100    3.13800  26.41400  0.500  18.44695  C   ?  B  ?  163  1
  ATOM    1355  CA   B  THR  A  203  ?   24.12300    3.44400  26.33000  0.500  19.99977  C   ?  B  ?  163  1
  ATOM    1356  CB   B  THR  A  203  ?   25.39100    3.05800  25.55100  0.500  21.67365  C   ?  B  ?  163  1
  ATOM    1357  OG1  B  THR  A  203  ?   25.43800    3.78400  24.31200  0.500  23.72916  O   ?  B  ?  163  1
  ATOM    1358  CG2  B  THR  A  203  ?   25.39500    1.57500  25.27500  0.500  21.43941  C   ?  B  ?  163  1
  ATOM    1359  N    .  SER  A  204  ?   23.84900    5.79900  25.83100  1.000  22.70009  N   ?  B  ?  164  1
  ATOM    1360  CA   .  SER  A  204  ?   23.95000    7.23400  26.06300  1.000  24.66875  C   ?  B  ?  164  1
  ATOM    1361  C    .  SER  A  204  ?   22.94500    7.77400  27.08200  1.000  23.71337  C   ?  B  ?  164  1
  ATOM    1362  O    .  SER  A  204  ?   23.16100    8.87200  27.64000  1.000  25.77151  O   ?  B  ?  164  1
  ATOM    1363  CB   .  SER  A  204  ?   23.79400    7.98600  24.73600  1.000  27.04798  C   ?  B  ?  164  1
  ATOM    1364  OG   .  SER  A  204  ?   22.48100    7.80800  24.23800  1.000  29.23508  O   ?  B  ?  164  1
  ATOM    1365  N    .  ALA  A  205  ?   21.87300    7.01900  27.34500  1.000  21.80788  N   ?  B  ?  165  1
  ATOM    1366  CA   .  ALA  A  205  ?   20.91100    7.43100  28.35700  1.000  20.90777  C   ?  B  ?  165  1
  ATOM    1367  C    .  ALA  A  205  ?   21.49800    7.19500  29.72800  1.000  21.38941  C   ?  B  ?  165  1
  ATOM    1368  O    .  ALA  A  205  ?   21.86700    6.06100  30.05800  1.000  22.17634  O   ?  B  ?  165  1
  ATOM    1369  CB   .  ALA  A  205  ?   19.60000    6.65200  28.23200  1.000  21.42625  C   ?  B  ?  165  1
  ATOM    1370  N    .  LYS  A  206  ?   21.55800    8.26000  30.53100  1.000  21.30782  N   ?  B  ?  166  1
  ATOM    1371  CA   .  LYS  A  206  ?   22.16900    8.16200  31.83600  1.000  22.32110  C   ?  B  ?  166  1
  ATOM    1372  C    .  LYS  A  206  ?   21.15100    8.20700  32.93500  1.000  22.93696  C   ?  B  ?  166  1
  ATOM    1373  O    .  LYS  A  206  ?   21.52400    8.20600  34.08700  1.000  24.46346  O   ?  B  ?  166  1
  ATOM    1374  CB   .  LYS  A  206  ?   23.20000    9.27800  32.04200  1.000  23.32385  C   ?  B  ?  166  1
  ATOM    1375  CG   .  LYS  A  206  ?   24.21700    9.35100  30.95600  1.000  24.84772  C   ?  B  ?  166  1
  ATOM    1376  CD   .  LYS  A  206  ?   24.92600    8.04500  30.75300  1.000  25.39778  C   ?  B  ?  166  1
  ATOM    1377  CE   .  LYS  A  206  ?   25.97600    8.18600  29.68800  1.000  27.64279  C   ?  B  ?  166  1
  ATOM    1378  NZ   .  LYS  A  206  ?   26.53400    6.89100  29.29100  1.000  27.87966  N   ?  B  ?  166  1
  ATOM    1379  N    .  ASP  A  207  ?   19.88000    8.19700  32.59100  1.000  24.27396  N   ?  B  ?  167  1
  ATOM    1380  CA   .  ASP  A  207  ?   18.80900    8.13500  33.56600  1.000  24.81877  C   ?  B  ?  167  1
  ATOM    1381  C    .  ASP  A  207  ?   17.59600    7.52700  32.86800  1.000  22.91064  C   ?  B  ?  167  1
  ATOM    1382  O    .  ASP  A  207  ?   17.64300    7.24900  31.65700  1.000  23.11593  O   ?  B  ?  167  1
  ATOM    1383  CB   .  ASP  A  207  ?   18.52700    9.53500  34.10800  1.000  27.42960  C   ?  B  ?  167  1
  ATOM    1384  CG   .  ASP  A  207  ?   18.22200   10.53000  33.00400  1.000  30.27468  C   ?  B  ?  167  1
  ATOM    1385  OD1  .  ASP  A  207  ?   17.24900   10.31800  32.26000  1.000  31.00635  O   ?  B  ?  167  1
  ATOM    1386  OD2  .  ASP  A  207  ?   18.95900   11.53400  32.87200  1.000  32.56969  O   ?  B  ?  167  1
  ATOM    1387  N    .  LEU  A  208  ?   16.50300    7.33500  33.61000  1.000  23.51071  N   ?  B  ?  168  1
  ATOM    1388  CA   .  LEU  A  208  ?   15.31000    6.66700  33.09400  1.000  23.51861  C   ?  B  ?  168  1
  ATOM    1389  C    .  LEU  A  208  ?   14.41600    7.54300  32.23600  1.000  23.91866  C   ?  B  ?  168  1
  ATOM    1390  O    .  LEU  A  208  ?   13.49100    7.03300  31.63300  1.000  25.38199  O   ?  B  ?  168  1
  ATOM    1391  CB   .  LEU  A  208  ?   14.50400    6.09300  34.26400  1.000  23.05276  C   ?  B  ?  168  1
  ATOM    1392  CG   .  LEU  A  208  ?   15.20500    4.95800  35.01100  1.000  22.02896  C   ?  B  ?  168  1
  ATOM    1393  CD1  .  LEU  A  208  ?   14.40300    4.62400  36.25900  1.000  23.72916  C   ?  B  ?  168  1
  ATOM    1394  CD2  .  LEU  A  208  ?   15.43200    3.75100  34.08200  1.000  21.73155  C   ?  B  ?  168  1
  ATOM    1395  N    .  GLY  A  209  ?   14.66700    8.85100  32.17500  1.000  24.13974  N   ?  B  ?  169  1
  ATOM    1396  CA   .  GLY  A  209  ?   13.84000    9.71500  31.34800  1.000  24.75560  C   ?  B  ?  169  1
  ATOM    1397  C    .  GLY  A  209  ?   12.47700    9.95600  31.96600  1.000  24.24764  C   ?  B  ?  169  1
  ATOM    1398  O    .  GLY  A  209  ?   12.34300   10.06900  33.19200  1.000  26.08207  O   ?  B  ?  169  1
  ATOM    1399  N    .  ASN  A  210  ?   11.44000   10.01700  31.12500  1.000  24.36608  N   ?  B  ?  170  1
  ATOM    1400  CA   .  ASN  A  210  ?   10.10200   10.29900  31.62600  1.000  24.58716  C   ?  B  ?  170  1
  ATOM    1401  C    .  ASN  A  210  ?    9.55000    9.09400  32.35000  1.000  22.37900  C   ?  B  ?  170  1
  ATOM    1402  O    .  ASN  A  210  ?    9.27500    8.06100  31.69500  1.000  22.89485  O   ?  B  ?  170  1
  ATOM    1403  CB   .  ASN  A  210  ?    9.13000   10.65200  30.49600  1.000  26.83216  C   ?  B  ?  170  1
  ATOM    1404  CG   .  ASN  A  210  ?    7.70100   10.82200  31.00400  1.000  25.72940  C   ?  B  ?  170  1
  ATOM    1405  N    .  VAL  A  211  ?    9.37300    9.19700  33.67400  1.000  21.91842  N   ?  B  ?  171  1
  ATOM    1406  CA   .  VAL  A  211  ?    8.80900    8.10300  34.46500  1.000  20.49983  C   ?  B  ?  171  1
  ATOM    1407  C    .  VAL  A  211  ?    7.39600    8.35800  34.90600  1.000  19.35495  C   ?  B  ?  171  1
  ATOM    1408  O    .  VAL  A  211  ?    6.86900    7.62500  35.73700  1.000  20.14452  O   ?  B  ?  171  1
  ATOM    1409  CB   .  VAL  A  211  ?    9.69100    7.70600  35.67000  1.000  21.22360  C   ?  B  ?  171  1
  ATOM    1410  CG1  .  VAL  A  211  ?   11.03700    7.16800  35.16100  1.000  21.95000  C   ?  B  ?  171  1
  ATOM    1411  CG2  .  VAL  A  211  ?    9.84500    8.87400  36.70300  1.000  22.76326  C   ?  B  ?  171  1
  ATOM    1412  N    .  ALA  A  212  ?    6.78600    9.41000  34.34100  1.000  21.17096  N   ?  B  ?  172  1
  ATOM    1413  CA   .  ALA  A  212  ?    5.42200    9.75900  34.69500  1.000  21.39993  C   ?  B  ?  172  1
  ATOM    1414  C    .  ALA  A  212  ?    4.48400    8.56900  34.54400  1.000  19.05228  C   ?  B  ?  172  1
  ATOM    1415  O    .  ALA  A  212  ?    3.56400    8.37300  35.35600  1.000  22.80537  O   ?  B  ?  172  1
  ATOM    1416  CB   .  ALA  A  212  ?    4.92900   10.91300  33.83400  1.000  23.21331  C   ?  B  ?  172  1
  ATOM    1417  N    .  ASP  A  213  ?    4.70400    7.76800  33.49800  1.000  15.61503  N   ?  B  ?  173  1
  ATOM    1418  CA   .  ASP  A  213  ?    3.79600    6.67700  33.22000  1.000  13.45951  C   ?  B  ?  173  1
  ATOM    1419  C    .  ASP  A  213  ?    4.46100    5.33200  33.51300  1.000  12.27252  C   ?  B  ?  173  1
  ATOM    1420  O    .  ASP  A  213  ?    3.95300    4.29600  33.09100  1.000  11.21450  O   ?  B  ?  173  1
  ATOM    1421  CB   .  ASP  A  213  ?    3.36200    6.72700  31.75100  1.000  13.77534  C   ?  B  ?  173  1
  ATOM    1422  CG   .  ASP  A  213  ?    2.58000    7.99200  31.43600  1.000  16.41776  C   ?  B  ?  173  1
  ATOM    1423  OD1  .  ASP  A  213  ?    1.77300    8.44500  32.26600  1.000  18.51801  O   ?  B  ?  173  1
  ATOM    1424  OD2  .  ASP  A  213  ?    2.71300    8.52200  30.32200  1.000  19.58656  O   ?  B  ?  173  1
  ATOM    1425  N    .  ALA  A  214  ?    5.59500    5.34100  34.23300  1.000  13.13315  N   ?  B  ?  174  1
  ATOM    1426  CA   .  ALA  A  214  ?    6.42800    4.16300  34.39900  1.000  12.57782  C   ?  B  ?  174  1
  ATOM    1427  C    .  ALA  A  214  ?    6.11900    3.42600  35.67400  1.000  13.02788  C   ?  B  ?  174  1
  ATOM    1428  O    .  ALA  A  214  ?    5.50300    3.98700  36.60700  1.000  16.53093  O   ?  B  ?  174  1
  ATOM    1429  CB   .  ALA  A  214  ?    7.90000    4.54200  34.34600  1.000  13.58321  C   ?  B  ?  174  1
  ATOM    1430  N    .  TYR  A  215  ?    6.60400    2.20700  35.75800  1.000  11.07764  N   ?  B  ?  175  1
  ATOM    1431  CA   .  TYR  A  215  ?    6.42700    1.28200  36.87300  1.000  11.70403  C   ?  B  ?  175  1
  ATOM    1432  C    .  TYR  A  215  ?    7.82800    0.82500  37.24400  1.000  13.13315  C   ?  B  ?  175  1
  ATOM    1433  O    .  TYR  A  215  ?    8.29300   -0.23300  36.81100  1.000  13.08052  O   ?  B  ?  175  1
  ATOM    1434  CB   .  TYR  A  215  ?    5.53300    0.09500  36.47000  1.000  11.20134  C   ?  B  ?  175  1
  ATOM    1435  CG   .  TYR  A  215  ?    4.12800    0.57500  36.20300  1.000  10.42230  C   ?  B  ?  175  1
  ATOM    1436  CD1  .  TYR  A  215  ?    3.81500    1.19400  34.99500  1.000   9.99330  C   ?  B  ?  175  1
  ATOM    1437  CD2  .  TYR  A  215  ?    3.13100    0.43800  37.13200  1.000  11.95670  C   ?  B  ?  175  1
  ATOM    1438  CE1  .  TYR  A  215  ?    2.57000    1.70000  34.75100  1.000  10.61706  C   ?  B  ?  175  1
  ATOM    1439  CE2  .  TYR  A  215  ?    1.86200    0.91000  36.91300  1.000  11.70403  C   ?  B  ?  175  1
  ATOM    1440  CZ   .  TYR  A  215  ?    1.56500    1.55500  35.70800  1.000  11.25924  C   ?  B  ?  175  1
  ATOM    1441  OH   .  TYR  A  215  ?    0.33700    2.08500  35.41800  1.000  13.66480  O   ?  B  ?  175  1
  ATOM    1442  N    A  VAL  A  216  ?    8.38500    1.59500  38.17000  0.500  13.06736  N   ?  B  ?  176  1
  ATOM    1443  CA   A  VAL  A  216  ?    9.77100    1.45100  38.42900  0.500  12.75679  C   ?  B  ?  176  1
  ATOM    1444  C    A  VAL  A  216  ?   10.06100    0.28000  39.33600  0.500  11.79352  C   ?  B  ?  176  1
  ATOM    1445  O    A  VAL  A  216  ?   11.24300   -0.11800  39.40300  0.500  11.94617  O   ?  B  ?  176  1
  ATOM    1446  CB   A  VAL  A  216  ?   10.39200    2.76100  38.95300  0.500  14.28066  C   ?  B  ?  176  1
  ATOM    1447  CG1  A  VAL  A  216  ?   10.14800    3.89900  37.95600  0.500  14.48858  C   ?  B  ?  176  1
  ATOM    1448  CG2  A  VAL  A  216  ?    9.85200    3.13800  40.34100  0.500  13.52004  C   ?  B  ?  176  1
  ATOM    1449  N    B  VAL  A  216  ?    8.62000    1.66500  37.92200  0.500  14.59122  N   ?  B  ?  176  1
  ATOM    1450  CA   B  VAL  A  216  ?   10.08400    1.41200  37.97500  0.500  15.25446  C   ?  B  ?  176  1
  ATOM    1451  C    B  VAL  A  216  ?   10.51900    0.12000  38.67900  0.500  15.70978  C   ?  B  ?  176  1
  ATOM    1452  O    B  VAL  A  216  ?   11.59700   -0.41900  38.45000  0.500  17.88109  O   ?  B  ?  176  1
  ATOM    1453  CB   B  VAL  A  216  ?   10.85600    2.65300  38.50400  0.500  16.43355  C   ?  B  ?  176  1
  ATOM    1454  CG1  B  VAL  A  216  ?   10.62600    3.82200  37.54200  0.500  16.83623  C   ?  B  ?  176  1
  ATOM    1455  CG2  B  VAL  A  216  ?   10.42100    3.01800  39.94700  0.500  17.53631  C   ?  B  ?  176  1
  ATOM    1456  N    A  ASN  A  217  ?    9.05000   -0.27500  40.02000  0.500  11.10659  N   ?  B  ?  177  1
  ATOM    1457  C    A  ASN  A  217  ?    9.05000   -2.79300  39.96300  0.500  11.14607  C   ?  B  ?  177  1
  ATOM    1458  O    A  ASN  A  217  ?    9.47800   -3.84700  40.47000  0.500  13.16737  O   ?  B  ?  177  1
  ATOM    1459  CA   A  ASN  A  217  ?    9.25300   -1.48800  40.79500  0.500  11.60402  C   ?  B  ?  177  1
  ATOM    1460  CB   A  ASN  A  217  ?    8.48000   -1.51000  42.13800  0.500  12.37517  C   ?  B  ?  177  1
  ATOM    1461  CG   A  ASN  A  217  ?    9.12300   -2.44500  43.14300  0.500  15.50975  C   ?  B  ?  177  1
  ATOM    1462  OD1  A  ASN  A  217  ?   10.33700   -2.38100  43.36000  0.500  17.26260  O   ?  B  ?  177  1
  ATOM    1463  ND2  A  ASN  A  217  ?    8.33700   -3.34900  43.72200  0.500  17.77318  N   ?  B  ?  177  1
  ATOM    1464  N    B  ASN  A  217  ?    9.65800   -0.39700  39.53100  0.500  14.61491  N   ?  B  ?  177  1
  ATOM    1465  C    B  ASN  A  217  ?    9.72200   -2.76300  39.18800  0.500  13.01735  C   ?  B  ?  177  1
  ATOM    1466  O    B  ASN  A  217  ?   10.57800   -3.63900  38.93500  0.500  14.54911  O   ?  B  ?  177  1
  ATOM    1467  CA   B  ASN  A  217  ?    9.94600   -1.67000  40.15400  0.500  14.37541  C   ?  B  ?  177  1
  ATOM    1468  CB   B  ASN  A  217  ?    9.02100   -1.87300  41.33200  0.500  15.31499  C   ?  B  ?  177  1
  ATOM    1469  CG   B  ASN  A  217  ?    9.20000   -0.80400  42.34900  0.500  17.85214  C   ?  B  ?  177  1
  ATOM    1470  OD1  B  ASN  A  217  ?   10.31500   -0.34000  42.57600  0.500  19.76026  O   ?  B  ?  177  1
  ATOM    1471  ND2  B  ASN  A  217  ?    8.11700   -0.36600  42.94200  0.500  19.02597  N   ?  B  ?  177  1
  ATOM    1472  N    .  GLU  A  218  ?    8.51100   -2.73500  38.69300  1.000  11.96986  N   ?  B  ?  178  1
  ATOM    1473  C    .  GLU  A  218  ?    9.12500   -3.88600  36.60900  1.000  11.63561  C   ?  B  ?  178  1
  ATOM    1474  O    .  GLU  A  218  ?    9.30200   -4.94300  35.99900  1.000  12.94892  O   ?  B  ?  178  1
  ATOM    1475  CA   A  GLU  A  218  ?    8.23000   -3.89400  37.87000  0.500  12.28568  C   ?  B  ?  178  1
  ATOM    1476  CB   A  GLU  A  218  ?    6.74000   -3.89800  37.48600  0.500  12.20673  C   ?  B  ?  178  1
  ATOM    1477  CG   A  GLU  A  218  ?    5.77600   -3.89300  38.68400  0.500  11.07238  C   ?  B  ?  178  1
  ATOM    1478  CD   A  GLU  A  218  ?    4.31200   -3.83300  38.24900  0.500  11.10659  C   ?  B  ?  178  1
  ATOM    1479  OE1  A  GLU  A  218  ?    3.84300   -4.78700  37.58000  0.500  12.04092  O   ?  B  ?  178  1
  ATOM    1480  OE2  A  GLU  A  218  ?    3.60900   -2.84700  38.53800  0.500  10.85393  O   ?  B  ?  178  1
  ATOM    1481  CA   B  GLU  A  218  ?    8.17800   -3.82300  37.74900  0.500  12.51992  C   ?  B  ?  178  1
  ATOM    1482  CB   B  GLU  A  218  ?    6.81600   -3.67000  37.11000  0.500  11.90669  C   ?  B  ?  178  1
  ATOM    1483  CG   B  GLU  A  218  ?    5.77000   -4.05300  38.02500  0.500  12.37254  C   ?  B  ?  178  1
  ATOM    1484  CD   B  GLU  A  218  ?    5.35300   -2.89300  38.86600  0.500  12.46465  C   ?  B  ?  178  1
  ATOM    1485  OE1  B  GLU  A  218  ?    4.25300   -2.97700  39.47200  0.500  13.09631  O   ?  B  ?  178  1
  ATOM    1486  OE2  B  GLU  A  218  ?    6.12200   -1.89400  38.95100  0.500  11.86195  O   ?  B  ?  178  1
  ATOM    1487  N    .  TRP  A  219  ?    9.69100   -2.72800  36.25100  1.000  11.24872  N   ?  B  ?  179  1
  ATOM    1488  CA   .  TRP  A  219  ?   10.49700   -2.60700  35.02300  1.000  10.50652  C   ?  B  ?  179  1
  ATOM    1489  C    .  TRP  A  219  ?   11.65300   -3.59300  34.98400  1.000   9.65379  C   ?  B  ?  179  1
  ATOM    1490  O    .  TRP  A  219  ?   11.93200   -4.21700  33.94800  1.000  10.56706  O   ?  B  ?  179  1
  ATOM    1491  CB   .  TRP  A  219  ?   10.95400   -1.16400  34.90800  1.000  10.24860  C   ?  B  ?  179  1
  ATOM    1492  CG   .  TRP  A  219  ?   11.49400   -0.65300  33.57700  1.000   9.91698  C   ?  B  ?  179  1
  ATOM    1493  CD1  .  TRP  A  219  ?   12.02100   -1.39100  32.54200  1.000  10.95658  C   ?  B  ?  179  1
  ATOM    1494  CD2  .  TRP  A  219  ?   11.58100    0.71200  33.20500  1.000  10.82235  C   ?  B  ?  179  1
  ATOM    1495  NE1  .  TRP  A  219  ?   12.43100   -0.53300  31.54200  1.000  10.99606  N   ?  B  ?  179  1
  ATOM    1496  CE2  .  TRP  A  219  ?   12.17700    0.75500  31.93800  1.000  11.02764  C   ?  B  ?  179  1
  ATOM    1497  CE3  .  TRP  A  219  ?   11.20000    1.92100  33.82800  1.000  11.33557  C   ?  B  ?  179  1
  ATOM    1498  CZ2  .  TRP  A  219  ?   12.41900    1.95000  31.25500  1.000  12.17778  C   ?  B  ?  179  1
  ATOM    1499  CZ3  .  TRP  A  219  ?   11.44400    3.11000  33.16600  1.000  12.39622  C   ?  B  ?  179  1
  ATOM    1500  CH2  .  TRP  A  219  ?   12.04200    3.11100  31.88200  1.000  12.92787  C   ?  B  ?  179  1
  ATOM    1501  N    .  SER  A  220  ?   12.30600   -3.83100  36.12000  1.000  10.08016  N   ?  B  ?  180  1
  ATOM    1502  C    .  SER  A  220  ?   12.93400   -6.21400  35.84200  1.000  10.03541  C   ?  B  ?  180  1
  ATOM    1503  O    .  SER  A  220  ?   13.56600   -6.95600  35.09800  1.000  10.74076  O   ?  B  ?  180  1
  ATOM    1504  CA   A  SER  A  220  ?   13.40900   -4.78800  36.13300  0.500   9.69853  C   ?  B  ?  180  1
  ATOM    1505  CB   A  SER  A  220  ?   14.14500   -4.76400  37.47300  0.500  10.05121  C   ?  B  ?  180  1
  ATOM    1506  OG   A  SER  A  220  ?   14.78300   -3.51300  37.65900  0.500   9.11688  O   ?  B  ?  180  1
  ATOM    1507  CA   B  SER  A  220  ?   13.42000   -4.77600  36.10500  0.500  11.20134  C   ?  B  ?  180  1
  ATOM    1508  CB   B  SER  A  220  ?   14.24600   -4.71100  37.39900  0.500  14.47279  C   ?  B  ?  180  1
  ATOM    1509  OG   B  SER  A  220  ?   13.49100   -5.17300  38.50000  0.500  16.83360  O   ?  B  ?  180  1
  ATOM    1510  N    .  THR  A  221  ?   11.81600   -6.61000  36.46100  1.000  10.40914  N   ?  B  ?  181  1
  ATOM    1511  C    .  THR  A  221  ?   10.84800   -8.08100  34.73800  1.000  10.14859  C   ?  B  ?  181  1
  ATOM    1512  O    .  THR  A  221  ?   11.06000   -9.14100  34.13300  1.000  10.46178  O   ?  B  ?  181  1
  ATOM    1513  CA   A  THR  A  221  ?   11.20500   -7.92600  36.22900  0.500   9.94856  C   ?  B  ?  181  1
  ATOM    1514  CB   A  THR  A  221  ?    9.95900   -8.15100  37.13500  0.500  11.11449  C   ?  B  ?  181  1
  ATOM    1515  OG1  A  THR  A  221  ?   10.32900   -8.04700  38.52100  0.500  12.61730  O   ?  B  ?  181  1
  ATOM    1516  CG2  A  THR  A  221  ?    9.35000   -9.53800  36.88100  0.500  10.45915  C   ?  B  ?  181  1
  ATOM    1517  CA   B  THR  A  221  ?   11.31000   -7.94700  36.17200  0.500  11.38558  C   ?  B  ?  181  1
  ATOM    1518  CB   B  THR  A  221  ?   10.22100   -8.37500  37.11400  0.500  13.42793  C   ?  B  ?  181  1
  ATOM    1519  OG1  B  THR  A  221  ?    9.19700   -7.39400  37.12500  0.500  15.71241  O   ?  B  ?  181  1
  ATOM    1520  CG2  B  THR  A  221  ?   10.78700   -8.49000  38.49800  0.500  12.82785  C   ?  B  ?  181  1
  ATOM    1521  N    .  SER  A  222  ?   10.30100   -7.01100  34.15800  1.000   9.98278  N   ?  B  ?  182  1
  ATOM    1522  CA   .  SER  A  222  ?    9.90600   -7.08000  32.75500  1.000   9.70906  C   ?  B  ?  182  1
  ATOM    1523  C    .  SER  A  222  ?   11.13800   -7.24900  31.84800  1.000   9.20374  C   ?  B  ?  182  1
  ATOM    1524  O    .  SER  A  222  ?   11.12800   -8.04800  30.90100  1.000   9.35112  O   ?  B  ?  182  1
  ATOM    1525  CB   .  SER  A  222  ?    9.14100   -5.81700  32.41200  1.000   9.33533  C   ?  B  ?  182  1
  ATOM    1526  OG   .  SER  A  222  ?    7.96400   -5.81700  33.17500  1.000   9.95909  O   ?  B  ?  182  1
  ATOM    1527  N    .  ILE  A  223  ?   12.23600   -6.53200  32.14400  1.000   9.30375  N   ?  B  ?  183  1
  ATOM    1528  C    .  ILE  A  223  ?   13.98900   -8.19500  31.58700  1.000  10.39072  C   ?  B  ?  183  1
  ATOM    1529  O    .  ILE  A  223  ?   14.42700   -8.83600  30.62500  1.000  10.90657  O   ?  B  ?  183  1
  ATOM    1530  CA   A  ILE  A  223  ?   13.50300   -6.75000  31.43300  0.500   9.80381  C   ?  B  ?  183  1
  ATOM    1531  CB   A  ILE  A  223  ?   14.57400   -5.71200  31.85800  0.500  10.68023  C   ?  B  ?  183  1
  ATOM    1532  CG1  A  ILE  A  223  ?   14.23200   -4.29600  31.35700  0.500  11.13818  C   ?  B  ?  183  1
  ATOM    1533  CG2  A  ILE  A  223  ?   15.96100   -6.16100  31.43800  0.500  11.31451  C   ?  B  ?  183  1
  ATOM    1534  CD1  A  ILE  A  223  ?   14.54200   -4.04200  29.87100  0.500  11.08028  C   ?  B  ?  183  1
  ATOM    1535  CA   B  ILE  A  223  ?   13.48800   -6.76700  31.41800  0.500   9.88013  C   ?  B  ?  183  1
  ATOM    1536  CB   B  ILE  A  223  ?   14.53400   -5.71300  31.77400  0.500  10.85920  C   ?  B  ?  183  1
  ATOM    1537  CG1  B  ILE  A  223  ?   14.12300   -4.36900  31.19800  0.500  12.25147  C   ?  B  ?  183  1
  ATOM    1538  CG2  B  ILE  A  223  ?   15.92000   -6.11300  31.27700  0.500  11.87511  C   ?  B  ?  183  1
  ATOM    1539  CD1  B  ILE  A  223  ?   14.83400   -3.28600  31.81100  0.500  14.13854  C   ?  B  ?  183  1
  ATOM    1540  N    .  GLU  A  224  ?   13.92900   -8.70700  32.82600  1.000  10.62759  N   ?  B  ?  184  1
  ATOM    1541  CA   .  GLU  A  224  ?   14.30700  -10.08900  33.04800  1.000  12.14619  C   ?  B  ?  184  1
  ATOM    1542  C    .  GLU  A  224  ?   13.46900  -11.05500  32.23900  1.000  11.55665  C   ?  B  ?  184  1
  ATOM    1543  O    .  GLU  A  224  ?   13.96800  -12.06100  31.74800  1.000  12.39096  O   ?  B  ?  184  1
  ATOM    1544  CB   .  GLU  A  224  ?   14.22600  -10.43800  34.53000  1.000  13.43845  C   ?  B  ?  184  1
  ATOM    1545  CG   .  GLU  A  224  ?   15.27900   -9.75500  35.36100  1.000  16.54146  C   ?  B  ?  184  1
  ATOM    1546  CD   .  GLU  A  224  ?   16.69900  -10.25700  35.13500  1.000  20.22611  C   ?  B  ?  184  1
  ATOM    1547  OE1  .  GLU  A  224  ?   16.93300  -11.23600  34.39000  1.000  23.26332  O   ?  B  ?  184  1
  ATOM    1548  OE2  .  GLU  A  224  ?   17.60500   -9.67300  35.78400  1.000  23.10277  O   ?  B  ?  184  1
  ATOM    1549  N    .  ASN  A  225  ?   12.17000  -10.75800  32.08600  1.000  11.07764  N   ?  B  ?  185  1
  ATOM    1550  CA   .  ASN  A  225  ?   11.31200  -11.60800  31.27800  1.000  10.87499  C   ?  B  ?  185  1
  ATOM    1551  C    .  ASN  A  225  ?   11.76200  -11.61800  29.80700  1.000  10.53021  C   ?  B  ?  185  1
  ATOM    1552  O    .  ASN  A  225  ?   11.68100  -12.63800  29.14400  1.000  12.14356  O   ?  B  ?  185  1
  ATOM    1553  CB   .  ASN  A  225  ?    9.86800  -11.15800  31.37900  1.000  11.44611  C   ?  B  ?  185  1
  ATOM    1554  CG   .  ASN  A  225  ?    9.25900  -11.46400  32.72700  1.000  11.97249  C   ?  B  ?  185  1
  ATOM    1555  OD1  .  ASN  A  225  ?    9.77100  -12.31600  33.47300  1.000  14.22276  O   ?  B  ?  185  1
  ATOM    1556  ND2  .  ASN  A  225  ?    8.16200  -10.78800  33.05000  1.000  12.99630  N   ?  B  ?  185  1
  ATOM    1557  N    .  VAL  A  226  ?   12.21900  -10.47300  29.30700  1.000  10.46704  N   ?  B  ?  186  1
  ATOM    1558  CA   .  VAL  A  226  ?   12.78300  -10.41600  27.94500  1.000  10.85920  C   ?  B  ?  186  1
  ATOM    1559  C    .  VAL  A  226  ?   14.06200  -11.24400  27.83900  1.000  11.46980  C   ?  B  ?  186  1
  ATOM    1560  O    .  VAL  A  226  ?   14.21800  -12.03200  26.90900  1.000  12.56993  O   ?  B  ?  186  1
  ATOM    1561  CB   .  VAL  A  226  ?   13.01700   -8.95600  27.54200  1.000  10.36703  C   ?  B  ?  186  1
  ATOM    1562  CG1  .  VAL  A  226  ?   13.67500   -8.89000  26.14700  1.000  12.83838  C   ?  B  ?  186  1
  ATOM    1563  CG2  .  VAL  A  226  ?   11.69400   -8.18400  27.51200  1.000  10.66707  C   ?  B  ?  186  1
  ATOM    1564  N    .  LEU  A  227  ?   14.94900  -11.08000  28.82200  1.000  11.72246  N   ?  B  ?  187  1
  ATOM    1565  CA   .  LEU  A  227  ?   16.20300  -11.82800  28.83400  1.000  13.72533  C   ?  B  ?  187  1
  ATOM    1566  C    .  LEU  A  227  ?   15.96900  -13.32800  28.92600  1.000  13.38845  C   ?  B  ?  187  1
  ATOM    1567  O    .  LEU  A  227  ?   16.72700  -14.10900  28.33400  1.000  16.27300  O   ?  B  ?  187  1
  ATOM    1568  CB   .  LEU  A  227  ?   17.08800  -11.36900  30.00100  1.000  14.10169  C   ?  B  ?  187  1
  ATOM    1569  CG   .  LEU  A  227  ?   17.73800   -9.99700  29.86100  1.000  15.76768  C   ?  B  ?  187  1
  ATOM    1570  CD1  .  LEU  A  227  ?   18.19000   -9.41400  31.17800  1.000  16.67042  C   ?  B  ?  187  1
  ATOM    1571  CD2  .  LEU  A  227  ?   18.92800  -10.08400  28.90500  1.000  19.07860  C   ?  B  ?  187  1
  ATOM    1572  N    .  LYS  A  228  ?   14.93000  -13.74000  29.64700  1.000  13.12526  N   ?  B  ?  188  1
  ATOM    1573  C    .  LYS  A  228  ?   13.99300  -15.71500  28.50000  1.000  14.73071  C   ?  B  ?  188  1
  ATOM    1574  O    .  LYS  A  228  ?   14.25100  -16.87600  28.13200  1.000  16.18352  O   ?  B  ?  188  1
  ATOM    1575  CA   .  LYS  A  228  ?   14.59000  -15.15900  29.79500  1.000  15.06233  C   ?  B  ?  188  1
  ATOM    1576  CB   .  LYS  A  228  ?   13.59900  -15.37600  30.94800  1.000  17.88372  C   ?  B  ?  188  1
  ATOM    1577  CG   .  LYS  A  228  ?   14.20300  -15.26100  32.34500  1.000  22.86853  C   ?  B  ?  188  1
  ATOM    1578  CD   .  LYS  A  228  ?   13.11000  -15.26500  33.40800  1.000  26.37948  C   ?  B  ?  188  1
  ATOM    1579  CE   .  LYS  A  228  ?   13.66600  -15.07900  34.82100  1.000  30.08255  C   ?  B  ?  188  1
  ATOM    1580  NZ   .  LYS  A  228  ?   12.57100  -14.82300  35.80600  1.000  30.85370  N   ?  B  ?  188  1
  ATOM    1581  N    .  ARG  A  229  ?   13.21100  -14.92100  27.77500  1.000  13.56215  N   ?  B  ?  189  1
  ATOM    1582  CA   .  ARG  A  229  ?   12.57700  -15.41000  26.57200  1.000  13.64637  C   ?  B  ?  189  1
  ATOM    1583  C    .  ARG  A  229  ?   13.57100  -15.49900  25.43700  1.000  12.96471  C   ?  B  ?  189  1
  ATOM    1584  O    .  ARG  A  229  ?   13.48400  -16.41500  24.62700  1.000  14.83599  O   ?  B  ?  189  1
  ATOM    1585  CB   .  ARG  A  229  ?   11.38900  -14.52200  26.17700  1.000  13.98326  C   ?  B  ?  189  1
  ATOM    1586  CG   .  ARG  A  229  ?   10.61900  -15.11100  25.04000  1.000  13.78586  C   ?  B  ?  189  1
  ATOM    1587  CD   .  ARG  A  229  ?    9.28500  -14.35500  24.79500  1.000  14.65439  C   ?  B  ?  189  1
  ATOM    1588  NE   .  ARG  A  229  ?    8.56000  -15.00700  23.70700  1.000  15.29657  N   ?  B  ?  189  1
  ATOM    1589  CZ   .  ARG  A  229  ?    7.82200  -16.09900  23.85500  1.000  16.73885  C   ?  B  ?  189  1
  ATOM    1590  NH1  .  ARG  A  229  ?    7.61400  -16.62400  25.05400  1.000  17.82319  N   ?  B  ?  189  1
  ATOM    1591  NH2  .  ARG  A  229  ?    7.29400  -16.66300  22.78600  1.000  18.77594  N   ?  B  ?  189  1
  ATOM    1592  N    .  TYR  A  230  ?   14.45800  -14.52300  25.35500  1.000  13.06472  N   ?  B  ?  190  1
  ATOM    1593  CA   .  TYR  A  230  ?   15.39100  -14.37600  24.22800  1.000  13.73323  C   ?  B  ?  190  1
  ATOM    1594  C    .  TYR  A  230  ?   16.80700  -14.49500  24.73600  1.000  15.13866  C   ?  B  ?  190  1
  ATOM    1595  O    .  TYR  A  230  ?   17.42500  -13.48400  25.05500  1.000  14.77809  O   ?  B  ?  190  1
  ATOM    1596  CB   .  TYR  A  230  ?   15.15900  -13.05900  23.48100  1.000  14.41752  C   ?  B  ?  190  1
  ATOM    1597  CG   .  TYR  A  230  ?   13.70500  -12.87700  23.05300  1.000  13.92272  C   ?  B  ?  190  1
  ATOM    1598  CD1  .  TYR  A  230  ?   13.08000  -13.76300  22.18200  1.000  13.74639  C   ?  B  ?  190  1
  ATOM    1599  CD2  .  TYR  A  230  ?   12.95300  -11.80500  23.53700  1.000  14.53332  C   ?  B  ?  190  1
  ATOM    1600  CE1  .  TYR  A  230  ?   11.75000  -13.58300  21.80300  1.000  14.27013  C   ?  B  ?  190  1
  ATOM    1601  CE2  .  TYR  A  230  ?   11.64200  -11.62500  23.17200  1.000  14.19907  C   ?  B  ?  190  1
  ATOM    1602  CZ   .  TYR  A  230  ?   11.03600  -12.51500  22.31400  1.000  14.02537  C   ?  B  ?  190  1
  ATOM    1603  OH   .  TYR  A  230  ?    9.72500  -12.32000  21.96500  1.000  16.45724  O   ?  B  ?  190  1
  ATOM    1604  N    .  ARG  A  231  ?   17.32500  -15.74200  24.83700  1.000  16.48092  N   ?  B  ?  191  1
  ATOM    1605  CA   .  ARG  A  231  ?   18.60900  -15.96600  25.48300  1.000  17.91004  C   ?  B  ?  191  1
  ATOM    1606  C    .  ARG  A  231  ?   19.80100  -15.73300  24.54200  1.000  17.81529  C   ?  B  ?  191  1
  ATOM    1607  O    .  ARG  A  231  ?   20.92900  -15.64500  25.00400  1.000  19.33916  O   ?  B  ?  191  1
  ATOM    1608  CB   .  ARG  A  231  ?   18.66700  -17.38000  26.08400  1.000  20.25506  C   ?  B  ?  191  1
  ATOM    1609  CG   .  ARG  A  231  ?   17.78600  -17.59600  27.29100  1.000  22.47112  C   ?  B  ?  191  1
  ATOM    1610  CD   .  ARG  A  231  ?   18.38500  -16.94200  28.50500  1.000  22.35794  C   ?  B  ?  191  1
  ATOM    1611  N    A  ASN  A  232  ?   19.54300  -15.58000  23.23800  0.500  16.37565  N   ?  B  ?  192  1
  ATOM    1612  CA   A  ASN  A  232  ?   20.60700  -15.41900  22.24600  0.500  16.32038  C   ?  B  ?  192  1
  ATOM    1613  C    A  ASN  A  232  ?   20.23900  -14.27400  21.27500  0.500  16.59409  C   ?  B  ?  192  1
  ATOM    1614  O    A  ASN  A  232  ?   19.55100  -14.50500  20.26500  0.500  19.01807  O   ?  B  ?  192  1
  ATOM    1615  CB   A  ASN  A  232  ?   20.75700  -16.73100  21.45800  0.500  16.70990  C   ?  B  ?  192  1
  ATOM    1616  CG   A  ASN  A  232  ?   21.75500  -16.63900  20.28900  0.500  18.69435  C   ?  B  ?  192  1
  ATOM    1617  OD1  A  ASN  A  232  ?   22.68100  -15.82300  20.30600  0.500  21.08148  O   ?  B  ?  192  1
  ATOM    1618  ND2  A  ASN  A  232  ?   21.55400  -17.49100  19.25900  0.500  19.74974  N   ?  B  ?  192  1
  ATOM    1619  N    B  ASN  A  232  ?   19.54400  -15.64000  23.24700  0.500  18.66540  N   ?  B  ?  192  1
  ATOM    1620  CA   B  ASN  A  232  ?   20.60600  -15.30800  22.32700  0.500  20.09978  C   ?  B  ?  192  1
  ATOM    1621  C    B  ASN  A  232  ?   20.10100  -14.17600  21.43400  0.500  20.31033  C   ?  B  ?  192  1
  ATOM    1622  O    B  ASN  A  232  ?   19.12100  -14.34900  20.70900  0.500  20.06820  O   ?  B  ?  192  1
  ATOM    1623  CB   B  ASN  A  232  ?   20.98500  -16.52500  21.48800  0.500  21.56574  C   ?  B  ?  192  1
  ATOM    1624  CG   B  ASN  A  232  ?   21.99100  -16.18800  20.42300  0.500  23.12909  C   ?  B  ?  192  1
  ATOM    1625  OD1  B  ASN  A  232  ?   21.62200  -15.78300  19.34100  0.500  23.20015  O   ?  B  ?  192  1
  ATOM    1626  ND2  B  ASN  A  232  ?   23.26700  -16.30500  20.74000  0.500  24.90035  N   ?  B  ?  192  1
  ATOM    1627  N    A  ILE  A  233  ?   20.66400  -13.04100  21.61500  0.500  15.34658  N   ?  B  ?  193  1
  ATOM    1628  CA   A  ILE  A  233  ?   20.31000  -11.81900  20.89100  0.500  15.89401  C   ?  B  ?  193  1
  ATOM    1629  C    A  ILE  A  233  ?   21.49100  -11.28100  20.08900  0.500  17.18890  C   ?  B  ?  193  1
  ATOM    1630  O    A  ILE  A  233  ?   22.62100  -11.26100  20.59000  0.500  17.62580  O   ?  B  ?  193  1
  ATOM    1631  CB   A  ILE  A  233  ?   19.84000  -10.71700  21.86300  0.500  16.05982  C   ?  B  ?  193  1
  ATOM    1632  CG1  A  ILE  A  233  ?   18.69700  -11.23400  22.73500  0.500  15.52291  C   ?  B  ?  193  1
  ATOM    1633  CG2  A  ILE  A  233  ?   19.43800   -9.47000  21.08700  0.500  18.28903  C   ?  B  ?  193  1
  ATOM    1634  CD1  A  ILE  A  233  ?   18.33400  -10.31300  23.91100  0.500  16.54935  C   ?  B  ?  193  1
  ATOM    1635  N    B  ILE  A  233  ?   20.73400  -13.00100  21.54600  0.500  18.52064  N   ?  B  ?  193  1
  ATOM    1636  CA   B  ILE  A  233  ?   20.28100  -11.78500  20.87200  0.500  18.07059  C   ?  B  ?  193  1
  ATOM    1637  C    B  ILE  A  233  ?   21.41400  -11.13300  20.08300  0.500  19.23652  C   ?  B  ?  193  1
  ATOM    1638  O    B  ILE  A  233  ?   22.46200  -10.79300  20.64300  0.500  19.61288  O   ?  B  ?  193  1
  ATOM    1639  CB   B  ILE  A  233  ?   19.70900  -10.75500  21.87500  0.500  17.80477  C   ?  B  ?  193  1
  ATOM    1640  CG1  B  ILE  A  233  ?   18.54000  -11.36500  22.65000  0.500  17.50736  C   ?  B  ?  193  1
  ATOM    1641  CG2  B  ILE  A  233  ?   19.27500   -9.50200  21.13300  0.500  19.43128  C   ?  B  ?  193  1
  ATOM    1642  CD1  B  ILE  A  233  ?   17.92900  -10.45300  23.69500  0.500  18.09954  C   ?  B  ?  193  1
  ATOM    1643  N    A  ASN  A  234  ?   21.20400  -10.83500  18.86100  0.500  18.94174  N   ?  B  ?  194  1
  ATOM    1644  CA   A  ASN  A  234  ?   22.19000  -10.29100  17.92000  0.500  20.52878  C   ?  B  ?  194  1
  ATOM    1645  C    A  ASN  A  234  ?   22.27700   -8.76300  17.82100  0.500  21.21044  C   ?  B  ?  194  1
  ATOM    1646  O    A  ASN  A  234  ?   23.33000   -8.19800  17.63400  0.500  19.83659  O   ?  B  ?  194  1
  ATOM    1647  CB   A  ASN  A  234  ?   21.99000  -10.91200  16.53200  0.500  22.81063  C   ?  B  ?  194  1
  ATOM    1648  CG   A  ASN  A  234  ?   22.38200  -12.37600  16.50200  0.500  24.35555  C   ?  B  ?  194  1
  ATOM    1649  OD1  A  ASN  A  234  ?   23.32800  -12.78400  17.18700  0.500  25.00300  O   ?  B  ?  194  1
  ATOM    1650  ND2  A  ASN  A  234  ?   21.67700  -13.17200  15.71700  0.500  25.53464  N   ?  B  ?  194  1
  ATOM    1651  N    B  ASN  A  234  ?   21.20300  -10.96800  18.77700  0.500  20.36034  N   ?  B  ?  194  1
  ATOM    1652  CA   B  ASN  A  234  ?   22.17000  -10.28000  17.92200  0.500  21.31045  C   ?  B  ?  194  1
  ATOM    1653  C    B  ASN  A  234  ?   22.27000   -8.77200  18.10000  0.500  22.32110  C   ?  B  ?  194  1
  ATOM    1654  O    B  ASN  A  234  ?   23.34700   -8.23100  18.35400  0.500  23.38438  O   ?  B  ?  194  1
  ATOM    1655  CB   B  ASN  A  234  ?   21.96600  -10.64200  16.44800  0.500  22.89222  C   ?  B  ?  194  1
  ATOM    1656  CG   B  ASN  A  234  ?   22.58100  -11.97700  16.10200  0.500  23.56072  C   ?  B  ?  194  1
  ATOM    1657  OD1  B  ASN  A  234  ?   23.68600  -12.30700  16.56500  0.500  23.11856  O   ?  B  ?  194  1
  ATOM    1658  ND2  B  ASN  A  234  ?   21.87800  -12.76500  15.31000  0.500  25.47411  N   ?  B  ?  194  1
  ATOM    1659  N    .  ALA  A  235  ?   21.14900   -8.09200  17.91800  1.000  20.14978  N   ?  B  ?  195  1
  ATOM    1660  CA   .  ALA  A  235  ?   21.08100   -6.62700  18.03900  1.000  19.41285  C   ?  B  ?  195  1
  ATOM    1661  C    .  ALA  A  235  ?   19.84600   -6.30200  18.85300  1.000  15.99402  C   ?  B  ?  195  1
  ATOM    1662  O    .  ALA  A  235  ?   18.82500   -6.99300  18.74400  1.000  16.22300  O   ?  B  ?  195  1
  ATOM    1663  CB   .  ALA  A  235  ?   20.97900   -5.94800  16.67700  1.000  20.61563  C   ?  B  ?  195  1
  ATOM    1664  N    .  VAL  A  236  ?   19.95300   -5.23600  19.64100  1.000  14.79125  N   ?  B  ?  196  1
  ATOM    1665  CA   .  VAL  A  236  ?   18.83400   -4.64600  20.34700  1.000  14.05168  C   ?  B  ?  196  1
  ATOM    1666  C    .  VAL  A  236  ?   18.67400   -3.18700  19.91900  1.000  13.49109  C   ?  B  ?  196  1
  ATOM    1667  O    .  VAL  A  236  ?   19.62100   -2.36700  19.99300  1.000  15.37816  O   ?  B  ?  196  1
  ATOM    1668  CB   .  VAL  A  236  ?   19.07600   -4.69900  21.86200  1.000  13.92272  C   ?  B  ?  196  1
  ATOM    1669  CG1  .  VAL  A  236  ?   17.93600   -3.96300  22.58400  1.000  14.20170  C   ?  B  ?  196  1
  ATOM    1670  CG2  .  VAL  A  236  ?   19.21700   -6.13000  22.31900  1.000  14.15696  C   ?  B  ?  196  1
  ATOM    1671  N    .  VAL  A  237  ?   17.46600   -2.87100  19.44400  1.000  12.81469  N   ?  B  ?  197  1
  ATOM    1672  CA   .  VAL  A  237  ?   17.14800   -1.51800  19.01700  1.000  13.01998  C   ?  B  ?  197  1
  ATOM    1673  C    .  VAL  A  237  ?   16.41600   -0.81900  20.17400  1.000  12.53571  C   ?  B  ?  197  1
  ATOM    1674  O    .  VAL  A  237  ?   15.29500   -1.23200  20.51500  1.000  12.91207  O   ?  B  ?  197  1
  ATOM    1675  CB   .  VAL  A  237  ?   16.27900   -1.51900  17.77900  1.000  13.47267  C   ?  B  ?  197  1
  ATOM    1676  CG1  .  VAL  A  237  ?   16.03500   -0.10500  17.29700  1.000  14.93074  C   ?  B  ?  197  1
  ATOM    1677  CG2  .  VAL  A  237  ?   16.91900   -2.36700  16.69200  1.000  15.30710  C   ?  B  ?  197  1
  ATOM    1678  N    .  PRO  A  238  ?   17.01000    0.22300  20.79400  1.000  13.12263  N   ?  B  ?  198  1
  ATOM    1679  CA   .  PRO  A  238  ?   16.28800    0.94100  21.84800  1.000  13.56215  C   ?  B  ?  198  1
  ATOM    1680  C    .  PRO  A  238  ?   15.27900    1.90100  21.23100  1.000  12.74890  C   ?  B  ?  198  1
  ATOM    1681  O    .  PRO  A  238  ?   15.37600    2.24900  20.03900  1.000  13.38582  O   ?  B  ?  198  1
  ATOM    1682  CB   .  PRO  A  238  ?   17.40200    1.70900  22.56900  1.000  15.10181  C   ?  B  ?  198  1
  ATOM    1683  CG   .  PRO  A  238  ?   18.36800    2.02300  21.45900  1.000  15.65977  C   ?  B  ?  198  1
  ATOM    1684  CD   .  PRO  A  238  ?   18.32600    0.84300  20.52800  1.000  14.93863  C   ?  B  ?  198  1
  ATOM    1685  N    .  GLY  A  239  ?   14.36300    2.40200  22.04800  1.000  12.84365  N   ?  B  ?  199  1
  ATOM    1686  CA   .  GLY  A  239  ?   13.38600    3.37200  21.59400  1.000  12.66204  C   ?  B  ?  199  1
  ATOM    1687  C    .  GLY  A  239  ?   14.03400    4.65700  21.07800  1.000  13.56478  C   ?  B  ?  199  1
  ATOM    1688  O    .  GLY  A  239  ?   13.51700    5.32400  20.18300  1.000  15.23604  O   ?  B  ?  199  1
  ATOM    1689  N    .  HIS  A  240  ?   15.14400    5.03400  21.69900  1.000  13.93062  N   ?  B  ?  200  1
  ATOM    1690  CA   .  HIS  A  240  ?   15.87800    6.27200  21.42000  1.000  16.43618  C   ?  B  ?  200  1
  ATOM    1691  C    .  HIS  A  240  ?   17.37000    5.89800  21.55200  1.000  17.56790  C   ?  B  ?  200  1
  ATOM    1692  O    .  HIS  A  240  ?   17.75700    5.22300  22.50600  1.000  18.28377  O   ?  B  ?  200  1
  ATOM    1693  CB   .  HIS  A  240  ?   15.49600    7.39800  22.44900  1.000  17.41788  C   ?  B  ?  200  1
  ATOM    1694  CG   .  HIS  A  240  ?   14.00100    7.62100  22.58400  1.000  17.25733  C   ?  B  ?  200  1
  ATOM    1695  ND1  .  HIS  A  240  ?   13.29000    8.49900  21.79400  1.000  17.87846  N   ?  B  ?  200  1
  ATOM    1696  CD2  .  HIS  A  240  ?   13.07400    7.06100  23.40700  1.000  18.00479  C   ?  B  ?  200  1
  ATOM    1697  CE1  .  HIS  A  240  ?   11.99600    8.43600  22.09000  1.000  17.32839  C   ?  B  ?  200  1
  ATOM    1698  NE2  .  HIS  A  240  ?   11.84000    7.57800  23.08100  1.000  18.13112  N   ?  B  ?  200  1
  ATOM    1699  N    .  GLY  A  241  ?   18.18500    6.34000  20.61100  1.000  18.76014  N   ?  B  ?  201  1
  ATOM    1700  CA   .  GLY  A  241  ?   19.62600    6.19300  20.66000  1.000  20.06556  C   ?  B  ?  201  1
  ATOM    1701  C    .  GLY  A  241  ?   20.18600    5.08900  19.80500  1.000  20.08925  C   ?  B  ?  201  1
  ATOM    1702  O    .  GLY  A  241  ?   19.47400    4.49600  18.95000  1.000  21.41836  O   ?  B  ?  201  1
  ATOM    1703  N    .  GLU  A  242  ?   21.47200    4.82300  19.98000  1.000  21.07358  N   ?  B  ?  202  1
  ATOM    1704  C    .  GLU  A  242  ?   21.77200    2.40500  19.33700  1.000  20.34191  C   ?  B  ?  202  1
  ATOM    1705  O    .  GLU  A  242  ?   21.53000    1.97500  20.45900  1.000  20.30507  O   ?  B  ?  202  1
  ATOM    1706  CA   .  GLU  A  242  ?   22.14300    3.87100  19.11200  1.000  21.39467  C   ?  B  ?  202  1
  ATOM    1707  CB   .  GLU  A  242  ?   23.65000    4.01000  19.27700  1.000  23.60546  C   ?  B  ?  202  1
  ATOM    1708  CG   .  GLU  A  242  ?   24.20200    5.24800  18.61000  1.000  26.48739  C   ?  B  ?  202  1
  ATOM    1709  CD   .  GLU  A  242  ?   24.31200    5.11700  17.09200  1.000  29.52196  C   ?  B  ?  202  1
  ATOM    1710  N    .  VAL  A  243  ?   21.72900    1.64400  18.24600  1.000  20.48930  N   ?  B  ?  203  1
  ATOM    1711  CA   .  VAL  A  243  ?   21.55900    0.20000  18.30700  1.000  20.09715  C   ?  B  ?  203  1
  ATOM    1712  C    .  VAL  A  243  ?   22.68100   -0.40800  19.14000  1.000  20.44456  C   ?  B  ?  203  1
  ATOM    1713  O    .  VAL  A  243  ?   23.84600    0.01700  19.02500  1.000  22.83958  O   ?  B  ?  203  1
  ATOM    1714  CB   .  VAL  A  243  ?   21.48600   -0.40800  16.88300  1.000  21.20254  C   ?  B  ?  203  1
  ATOM    1715  CG1  .  VAL  A  243  ?   21.42200   -1.92600  16.94900  1.000  21.81841  C   ?  B  ?  203  1
  ATOM    1716  CG2  .  VAL  A  243  ?   20.29600    0.18200  16.14000  1.000  21.69207  C   ?  B  ?  203  1
  ATOM    1717  N    .  GLY  A  244  ?   22.36400   -1.42500  19.92400  1.000  20.19189  N   ?  B  ?  204  1
  ATOM    1718  CA   .  GLY  A  244  ?   23.33400   -2.12300  20.74900  1.000  20.75249  C   ?  B  ?  204  1
  ATOM    1719  C    .  GLY  A  244  ?   23.08100   -3.60700  20.72500  1.000  20.39981  C   ?  B  ?  204  1
  ATOM    1720  O    .  GLY  A  244  ?   22.60100   -4.16600  19.73000  1.000  21.08674  O   ?  B  ?  204  1
  ATOM    1721  N    .  ASP  A  245  ?   23.36200   -4.24400  21.85200  1.000  21.61575  N   ?  B  ?  205  1
  ATOM    1722  CA   .  ASP  A  245  ?   23.10500   -5.64900  22.00900  1.000  20.63932  C   ?  B  ?  205  1
  ATOM    1723  C    .  ASP  A  245  ?   22.48900   -5.90800  23.39200  1.000  19.00228  C   ?  B  ?  205  1
  ATOM    1724  O    .  ASP  A  245  ?   21.90800   -5.01600  23.98100  1.000  18.08112  O   ?  B  ?  205  1
  ATOM    1725  CB   .  ASP  A  245  ?   24.35900   -6.49100  21.72000  1.000  22.44480  C   ?  B  ?  205  1
  ATOM    1726  CG   .  ASP  A  245  ?   25.51700   -6.22200  22.69900  1.000  24.21869  C   ?  B  ?  205  1
  ATOM    1727  OD1  .  ASP  A  245  ?   25.33300   -5.62500  23.76000  1.000  23.88971  O   ?  B  ?  205  1
  ATOM    1728  OD2  .  ASP  A  245  ?   26.65100   -6.64000  22.41500  1.000  28.11390  O   ?  B  ?  205  1
  ATOM    1729  N    .  LYS  A  246  ?   22.58700   -7.12500  23.90100  1.000  18.76804  N   ?  B  ?  206  1
  ATOM    1730  CA   .  LYS  A  246  ?   21.96800   -7.44500  25.19200  1.000  19.81027  C   ?  B  ?  206  1
  ATOM    1731  C    .  LYS  A  246  ?   22.47900   -6.53900  26.28800  1.000  17.14416  C   ?  B  ?  206  1
  ATOM    1732  O    .  LYS  A  246  ?   21.79000   -6.34500  27.28300  1.000  16.52567  O   ?  B  ?  206  1
  ATOM    1733  CB   .  LYS  A  246  ?   22.22700   -8.90900  25.54200  1.000  22.78957  C   ?  B  ?  206  1
  ATOM    1734  CG   .  LYS  A  246  ?   21.97500   -9.38700  26.93500  1.000  28.28497  C   ?  B  ?  206  1
  ATOM    1735  CD   .  LYS  A  246  ?   22.63900  -10.79300  27.14400  1.000  30.39312  C   ?  B  ?  206  1
  ATOM    1736  CE   .  LYS  A  246  ?   22.63500  -11.23300  28.60100  1.000  33.04607  C   ?  B  ?  206  1
  ATOM    1737  NZ   .  LYS  A  246  ?   23.30100  -12.55900  28.80500  1.000  34.61731  N   ?  B  ?  206  1
  ATOM    1738  N    .  GLY  A  247  ?   23.67000   -5.97600  26.08200  1.000  16.90466  N   ?  B  ?  207  1
  ATOM    1739  CA   .  GLY  A  247  ?   24.16000   -5.02700  27.05900  1.000  17.27049  C   ?  B  ?  207  1
  ATOM    1740  C    .  GLY  A  247  ?   23.22700   -3.85300  27.34900  1.000  14.88600  C   ?  B  ?  207  1
  ATOM    1741  O    .  GLY  A  247  ?   23.27700   -3.29100  28.45600  1.000  15.00969  O   ?  B  ?  207  1
  ATOM    1742  N    .  LEU  A  248  ?   22.37900   -3.45700  26.38800  1.000  14.16222  N   ?  B  ?  208  1
  ATOM    1743  CA   .  LEU  A  248  ?   21.41600   -2.40000  26.64900  1.000  13.20948  C   ?  B  ?  208  1
  ATOM    1744  C    .  LEU  A  248  ?   20.39100   -2.81800  27.69900  1.000  12.03039  C   ?  B  ?  208  1
  ATOM    1745  O    .  LEU  A  248  ?   19.89800   -1.97200  28.44800  1.000  12.01460  O   ?  B  ?  208  1
  ATOM    1746  CB   .  LEU  A  248  ?   20.66500   -1.98400  25.38200  1.000  14.13854  C   ?  B  ?  208  1
  ATOM    1747  CG   .  LEU  A  248  ?   21.54500   -1.35600  24.29700  1.000  15.77558  C   ?  B  ?  208  1
  ATOM    1748  CD1  .  LEU  A  248  ?   20.68300   -0.79900  23.19400  1.000  16.10719  C   ?  B  ?  208  1
  ATOM    1749  CD2  .  LEU  A  248  ?   22.45900   -0.26400  24.87500  1.000  17.54947  C   ?  B  ?  208  1
  ATOM    1750  N    .  LEU  A  249  ?   20.02900   -4.10200  27.71200  1.000  11.90669  N   ?  B  ?  209  1
  ATOM    1751  C    .  LEU  A  249  ?   19.75900   -4.53300  30.12000  1.000  11.60139  C   ?  B  ?  209  1
  ATOM    1752  O    .  LEU  A  249  ?   19.14000   -4.11500  31.09100  1.000  11.80141  O   ?  B  ?  209  1
  ATOM    1753  CA   A  LEU  A  249  ?   19.10000   -4.61800  28.72300  0.500  11.31715  C   ?  B  ?  209  1
  ATOM    1754  CB   A  LEU  A  249  ?   18.72500   -6.05900  28.37300  0.500  11.90932  C   ?  B  ?  209  1
  ATOM    1755  CG   A  LEU  A  249  ?   17.98700   -6.22400  27.03400  0.500  12.36201  C   ?  B  ?  209  1
  ATOM    1756  CD1  A  LEU  A  249  ?   17.86800   -7.66300  26.62700  0.500  12.18041  C   ?  B  ?  209  1
  ATOM    1757  CD2  A  LEU  A  249  ?   16.58700   -5.64400  27.17300  0.500  14.39383  C   ?  B  ?  209  1
  ATOM    1758  CA   B  LEU  A  249  ?   19.08900   -4.55500  28.73800  0.500  11.75930  C   ?  B  ?  209  1
  ATOM    1759  CB   B  LEU  A  249  ?   18.50200   -5.92200  28.40000  0.500  12.55150  C   ?  B  ?  209  1
  ATOM    1760  CG   B  LEU  A  249  ?   17.40800   -5.84500  27.31900  0.500  13.80955  C   ?  B  ?  209  1
  ATOM    1761  CD1  B  LEU  A  249  ?   18.02200   -5.73900  25.95800  0.500  15.07549  C   ?  B  ?  209  1
  ATOM    1762  CD2  B  LEU  A  249  ?   16.50900   -7.04000  27.40900  0.500  15.49396  C   ?  B  ?  209  1
  ATOM    1763  N    .  LEU  A  250  ?   21.03400   -4.94200  30.17100  1.000  12.36990  N   ?  B  ?  210  1
  ATOM    1764  CA   .  LEU  A  250  ?   21.79300   -4.85400  31.44000  1.000  12.85944  C   ?  B  ?  210  1
  ATOM    1765  C    .  LEU  A  250  ?   21.97700   -3.40100  31.87600  1.000  12.98050  C   ?  B  ?  210  1
  ATOM    1766  O    .  LEU  A  250  ?   21.92900   -3.10400  33.07200  1.000  13.49109  O   ?  B  ?  210  1
  ATOM    1767  CB   .  LEU  A  250  ?   23.15900   -5.50300  31.26000  1.000  14.63597  C   ?  B  ?  210  1
  ATOM    1768  CG   .  LEU  A  250  ?   23.09300   -6.97900  30.87000  1.000  18.20745  C   ?  B  ?  210  1
  ATOM    1769  CD1  .  LEU  A  250  ?   24.50000   -7.59100  30.85000  1.000  19.93397  C   ?  B  ?  210  1
  ATOM    1770  CD2  .  LEU  A  250  ?   22.16600   -7.85700  31.70700  1.000  20.93409  C   ?  B  ?  210  1
  ATOM    1771  N    .  HIS  A  251  ?   22.16800   -2.49600  30.91900  1.000  12.94629  N   ?  B  ?  211  1
  ATOM    1772  CA   .  HIS  A  251  ?   22.28700   -1.07800  31.22000  1.000  13.77534  C   ?  B  ?  211  1
  ATOM    1773  C    .  HIS  A  251  ?   21.00000   -0.56200  31.84400  1.000  12.84628  C   ?  B  ?  211  1
  ATOM    1774  O    .  HIS  A  251  ?   21.02000    0.21200  32.81300  1.000  13.81218  O   ?  B  ?  211  1
  ATOM    1775  CB   .  HIS  A  251  ?   22.63400   -0.31300  29.94500  1.000  14.24908  C   ?  B  ?  211  1
  ATOM    1776  CG   .  HIS  A  251  ?   22.60500    1.16900  30.05600  1.000  15.36237  C   ?  B  ?  211  1
  ATOM    1777  ND1  .  HIS  A  251  ?   23.36800    1.87400  30.96900  1.000  16.99941  N   ?  B  ?  211  1
  ATOM    1778  CD2  .  HIS  A  251  ?   21.96300    2.09500  29.30800  1.000  16.87571  C   ?  B  ?  211  1
  ATOM    1779  CE1  .  HIS  A  251  ?   23.17000    3.16900  30.77700  1.000  17.46788  C   ?  B  ?  211  1
  ATOM    1780  NE2  .  HIS  A  251  ?   22.30900    3.33000  29.78900  1.000  17.47315  N   ?  B  ?  211  1
  ATOM    1781  N    .  THR  A  252  ?   19.85600   -0.97400  31.27200  1.000  11.90932  N   ?  B  ?  212  1
  ATOM    1782  CA   .  THR  A  252  ?   18.58100   -0.54100  31.78000  1.000  12.57782  C   ?  B  ?  212  1
  ATOM    1783  C    .  THR  A  252  ?   18.37800   -1.07300  33.20400  1.000  11.78299  C   ?  B  ?  212  1
  ATOM    1784  O    .  THR  A  252  ?   17.92800   -0.32100  34.07300  1.000  12.95418  O   ?  B  ?  212  1
  ATOM    1785  CB   .  THR  A  252  ?   17.45700   -0.98100  30.81100  1.000  13.43845  C   ?  B  ?  212  1
  ATOM    1786  OG1  .  THR  A  252  ?   17.72900   -0.45000  29.49800  1.000  13.76481  O   ?  B  ?  212  1
  ATOM    1787  CG2  .  THR  A  252  ?   16.15400   -0.38100  31.26600  1.000  15.23341  C   ?  B  ?  212  1
  ATOM    1788  N    .  LEU  A  253  ?   18.74400   -2.33600  33.45000  1.000  11.76457  N   ?  B  ?  213  1
  ATOM    1789  CA   .  LEU  A  253  ?   18.69900   -2.84900  34.81800  1.000  12.44360  C   ?  B  ?  213  1
  ATOM    1790  C    .  LEU  A  253  ?   19.52700   -1.98800  35.76300  1.000  12.95945  C   ?  B  ?  213  1
  ATOM    1791  O    .  LEU  A  253  ?   19.11500   -1.72400  36.88800  1.000  13.23317  O   ?  B  ?  213  1
  ATOM    1792  CB   .  LEU  A  253  ?   19.20800   -4.29600  34.87500  1.000  12.68573  C   ?  B  ?  213  1
  ATOM    1793  CG   .  LEU  A  253  ?   18.24800   -5.30900  34.25700  1.000  12.84891  C   ?  B  ?  213  1
  ATOM    1794  CD1  .  LEU  A  253  ?   18.89900   -6.69600  34.28300  1.000  15.09918  C   ?  B  ?  213  1
  ATOM    1795  CD2  .  LEU  A  253  ?   16.89200   -5.33600  34.89100  1.000  13.35160  C   ?  B  ?  213  1
  ATOM    1796  N    .  ASP  A  254  ?   20.70300   -1.54700  35.33900  1.000  12.62257  N   ?  B  ?  214  1
  ATOM    1797  CA   .  ASP  A  254  ?   21.52900   -0.72700  36.21000  1.000  14.41489  C   ?  B  ?  214  1
  ATOM    1798  C    .  ASP  A  254  ?   20.87300    0.62800  36.47900  1.000  14.57543  C   ?  B  ?  214  1
  ATOM    1799  O    .  ASP  A  254  ?   20.93600    1.12200  37.61700  1.000  15.42027  O   ?  B  ?  214  1
  ATOM    1800  CB   .  ASP  A  254  ?   22.90100   -0.55800  35.61100  1.000  15.73873  C   ?  B  ?  214  1
  ATOM    1801  CG   .  ASP  A  254  ?   23.88700    0.00300  36.67100  1.000  18.19955  C   ?  B  ?  214  1
  ATOM    1802  OD1  .  ASP  A  254  ?   23.96400   -0.56800  37.78300  1.000  18.41800  O   ?  B  ?  214  1
  ATOM    1803  OD2  .  ASP  A  254  ?   24.49800    1.04300  36.41600  1.000  20.89198  O   ?  B  ?  214  1
  ATOM    1804  N    .  LEU  A  255  ?   20.24500    1.24500  35.46300  1.000  15.01233  N   ?  B  ?  215  1
  ATOM    1805  CA   .  LEU  A  255  ?   19.57000    2.51900  35.66100  1.000  16.11509  C   ?  B  ?  215  1
  ATOM    1806  C    .  LEU  A  255  ?   18.41300    2.43100  36.63400  1.000  15.41764  C   ?  B  ?  215  1
  ATOM    1807  O    .  LEU  A  255  ?   18.01000    3.44400  37.20200  1.000  17.41261  O   ?  B  ?  215  1
  ATOM    1808  CB   .  LEU  A  255  ?   19.07900    3.09700  34.34200  1.000  16.59673  C   ?  B  ?  215  1
  ATOM    1809  CG   .  LEU  A  255  ?   20.15100    3.54000  33.34400  1.000  17.64948  C   ?  B  ?  215  1
  ATOM    1810  CD1  .  LEU  A  255  ?   19.51100    3.93500  32.03000  1.000  18.88121  C   ?  B  ?  215  1
  ATOM    1811  CD2  .  LEU  A  255  ?   20.96900    4.70000  33.89700  1.000  19.52603  C   ?  B  ?  215  1
  ATOM    1812  N    .  LEU  A  256  ?   17.85800    1.23300  36.78900  1.000  14.49384  N   ?  B  ?  216  1
  ATOM    1813  CA   .  LEU  A  256  ?   16.71300    1.00800  37.65900  1.000  14.65702  C   ?  B  ?  216  1
  ATOM    1814  C    .  LEU  A  256  ?   17.12200    0.80500  39.11900  1.000  16.82833  C   ?  B  ?  216  1
  ATOM    1815  O    .  LEU  A  256  ?   16.26600    0.72300  39.97700  1.000  18.55486  O   ?  B  ?  216  1
  ATOM    1816  CB   .  LEU  A  256  ?   15.91900   -0.19600  37.17200  1.000  13.62005  C   ?  B  ?  216  1
  ATOM    1817  CG   .  LEU  A  256  ?   15.10600    0.13200  35.92600  1.000  13.28317  C   ?  B  ?  216  1
  ATOM    1818  CD1  .  LEU  A  256  ?   14.74600   -1.16400  35.19500  1.000  13.35423  C   ?  B  ?  216  1
  ATOM    1819  CD2  .  LEU  A  256  ?   13.83500    0.88400  36.34300  1.000  14.19381  C   ?  B  ?  216  1
  ATOM    1820  O    .  LYS  A  257  ?   18.86500    1.86700  42.80300  1.000  27.74017  O   ?  B  ?  217  1
  ATOM    1821  N    .  LYS  A  257  ?   18.42600    0.73800  39.41000  1.000  17.51789  N   ?  B  ?  217  1
  ATOM    1822  C    .  LYS  A  257  ?   18.86600    1.89400  41.57600  1.000  22.88959  C   ?  B  ?  217  1
  ATOM    1823  CA   A  LYS  A  257  ?   18.93000    0.60800  40.78600  0.500  18.93648  C   ?  B  ?  217  1
  ATOM    1824  CB   A  LYS  A  257  ?   20.38200    0.18100  40.74400  0.500  17.17574  C   ?  B  ?  217  1
  ATOM    1825  CG   A  LYS  A  257  ?   20.54800   -1.18900  40.18200  0.500  16.65200  C   ?  B  ?  217  1
  ATOM    1826  CD   A  LYS  A  257  ?   19.86900   -2.25300  41.02400  0.500  18.23113  C   ?  B  ?  217  1
  ATOM    1827  CE   A  LYS  A  257  ?   20.29400   -3.65800  40.62900  0.500  19.27073  C   ?  B  ?  217  1
  ATOM    1828  NZ   A  LYS  A  257  ?   21.74400   -3.87300  40.94400  0.500  18.96806  N   ?  B  ?  217  1
  ATOM    1829  OXT  A  LYS  A  257  ?   18.82000    2.98700  41.00800  0.500  25.02668  O   ?  B  ?  217  1
  ATOM    1830  CA   B  LYS  A  257  ?   18.83500    0.57600  40.80600  0.500  19.88133  C   ?  B  ?  217  1
  ATOM    1831  CB   B  LYS  A  257  ?   20.16900   -0.15400  40.86300  0.500  20.57615  C   ?  B  ?  217  1
  ATOM    1832  CG   B  LYS  A  257  ?   19.98600   -1.57800  40.41500  0.500  20.37876  C   ?  B  ?  217  1
  ATOM    1833  CD   B  LYS  A  257  ?   21.26500   -2.32400  40.24000  0.500  21.43941  C   ?  B  ?  217  1
  ATOM    1834  CE   B  LYS  A  257  ?   20.95500   -3.80200  40.09900  0.500  24.28449  C   ?  B  ?  217  1
  ATOM    1835  NZ   B  LYS  A  257  ?   21.07200   -4.51400  41.42000  0.500  26.34000  N   ?  B  ?  217  1
  ATOM    1836  OXT  B  LYS  A  257  ?   18.94100    2.97200  40.98500  0.500  25.10038  O   ?  B  ?  217  1
  HETATM  1837  FE   .  FE   A  258  ?    7.25700    6.33200  25.76300  1.000  17.09152  Fe  ?  B  ?  218  1
  HETATM  1838  FE   A  FE   A  259  ?    9.98000    6.99400  23.98300  0.600  13.20158  Fe  ?  B  ?  219  1
  HETATM  1839  O3   .  GOL  A  260  ?   -2.71100   10.50300   4.54900  1.000  20.43929  O   ?  B  ?  220  1
  HETATM  1840  C3   .  GOL  A  260  ?   -3.64100   10.79700   3.51800  1.000  25.46884  C   ?  B  ?  220  1
  HETATM  1841  C2   .  GOL  A  260  ?   -3.11000   11.76000   2.46600  1.000  29.50617  C   ?  B  ?  220  1
  HETATM  1842  O2   .  GOL  A  260  ?   -1.86300   12.38800   2.63800  1.000  27.11641  O   ?  B  ?  220  1
  HETATM  1843  C1   .  GOL  A  260  ?   -4.11400   12.64800   1.74200  1.000  31.40640  C   ?  B  ?  220  1
  HETATM  1844  O1   .  GOL  A  260  ?   -5.45400   12.36200   2.07500  1.000  33.78037  O   ?  B  ?  220  1
  HETATM  1845  O4   .  SO4  A  262  ?   13.80800  -20.67100   8.47300  1.000  50.68239  O   ?  B  ?  221  1
  HETATM  1846  S    .  SO4  A  262  ?   12.76400  -19.64600   8.55900  1.000  49.91914  S   ?  B  ?  221  1
  HETATM  1847  O1   .  SO4  A  262  ?   11.55800  -20.15400   7.91000  1.000  50.72187  O   ?  B  ?  221  1
  HETATM  1848  O2   .  SO4  A  262  ?   13.21500  -18.45600   7.85000  1.000  50.34025  O   ?  B  ?  221  1
  HETATM  1849  O3   .  SO4  A  262  ?   12.48000  -19.35800   9.96700  1.000  50.23234  O   ?  B  ?  221  1
  HETATM  1850  O    A  OH   A  263  ?    8.13500    7.24900  24.64300  1.000  22.33426  O   ?  B  ?  222  1
  HETATM  1851  O2   A  EDO  A  264  ?    0.00400    6.76200  27.35400  0.500  12.17251  O   ?  B  ?  223  1
  HETATM  1852  C2   A  EDO  A  264  ?   -0.19800    5.69700  28.25000  0.500  12.06724  C   ?  B  ?  223  1
  HETATM  1853  C1   A  EDO  A  264  ?   -0.50000    6.22500  29.59900  0.500  14.02800  C   ?  B  ?  223  1
  HETATM  1854  O1   A  EDO  A  264  ?   -1.77400    6.87800  29.52200  0.500  15.31499  O   ?  B  ?  223  1
  HETATM  1855  O    .  HOH  A  265  ?    0.80600   -2.57400  21.77100  1.000   8.47207  O   ?  B  ?  224  1
  HETATM  1856  O    .  HOH  A  266  ?    0.07800   -3.81800  26.36700  1.000   9.30375  O   ?  B  ?  225  1
  HETATM  1857  O    .  HOH  A  267  ?    8.87500   -1.33500  24.53600  1.000   9.97488  O   ?  B  ?  226  1
  HETATM  1858  O    .  HOH  A  268  ?   -3.56300   -5.93900  26.32400  1.000  11.40137  O   ?  B  ?  227  1
  HETATM  1859  O    .  HOH  A  269  ?    1.21600    5.98100   1.37600  1.000  11.94880  O   ?  B  ?  228  1
  HETATM  1860  O    .  HOH  A  270  ?    1.68400    3.65000  31.60800  1.000  11.53033  O   ?  B  ?  229  1
  HETATM  1861  O    .  HOH  A  271  ?    3.18900   -3.49400  -2.09500  1.000  13.03841  O   ?  B  ?  230  1
  HETATM  1862  O    .  HOH  A  272  ?   -0.98800   -6.09300  27.50400  1.000  12.65152  O   ?  B  ?  231  1
  HETATM  1863  O    .  HOH  A  273  ?    4.33300   -6.14900  35.24200  1.000  13.17263  O   ?  B  ?  232  1
  HETATM  1864  O    .  HOH  A  274  ?   -2.86100   -2.44700   4.63200  1.000  13.33055  O   ?  B  ?  233  1
  HETATM  1865  O    .  HOH  A  275  ?   23.39600   -4.45400  35.04200  1.000  16.31511  O   ?  B  ?  234  1
  HETATM  1866  O    .  HOH  A  276  ?    2.42400   -9.00900  22.11000  1.000  16.18878  O   ?  B  ?  235  1
  HETATM  1867  O    .  HOH  A  277  ?    6.43500    7.84100  -2.02900  1.000  15.24656  O   ?  B  ?  236  1
  HETATM  1868  O    .  HOH  A  278  ?   -5.74000   -0.44300  11.81300  1.000  15.42553  O   ?  B  ?  237  1
  HETATM  1869  O    .  HOH  A  279  ?   17.45300   -3.48100  38.30100  1.000  15.34921  O   ?  B  ?  238  1
  HETATM  1870  O    .  HOH  A  280  ?   14.94900    4.16000  24.74800  1.000  16.59409  O   ?  B  ?  239  1
  HETATM  1871  O    .  HOH  A  281  ?    4.00800    7.10700  -0.93900  1.000  14.65702  O   ?  B  ?  240  1
  HETATM  1872  O    .  HOH  A  282  ?   12.42900  -12.74700  11.61100  1.000  17.07047  O   ?  B  ?  241  1
  HETATM  1873  O    .  HOH  A  283  ?   -4.15300   -7.57800  24.17600  1.000  14.02273  O   ?  B  ?  242  1
  HETATM  1874  O    .  HOH  A  284  ?    1.32200   -4.87200  -0.49000  1.000  16.97835  O   ?  B  ?  243  1
  HETATM  1875  O    .  HOH  A  285  ?   -2.43000   10.88700  14.59400  1.000  16.89413  O   ?  B  ?  244  1
  HETATM  1876  O    .  HOH  A  286  ?    6.91800   -7.37300  35.29300  1.000  16.03350  O   ?  B  ?  245  1
  HETATM  1877  O    .  HOH  A  287  ?    6.74700    6.91600  31.33900  1.000  17.99163  O   ?  B  ?  246  1
  HETATM  1878  O    .  HOH  A  288  ?  -10.23000    3.70700  26.96600  1.000  19.24178  O   ?  B  ?  247  1
  HETATM  1879  O    .  HOH  A  289  ?   23.18600    2.42000  22.59200  1.000  21.74998  O   ?  B  ?  248  1
  HETATM  1880  O    .  HOH  A  290  ?   17.30900    5.53300  25.36000  1.000  20.15768  O   ?  B  ?  249  1
  HETATM  1881  O    .  HOH  A  291  ?   -8.88800   -2.16300  23.89000  1.000  21.74471  O   ?  B  ?  250  1
  HETATM  1882  O    .  HOH  A  292  ?  -11.59700    1.56400  25.92400  1.000  20.21032  O   ?  B  ?  251  1
  HETATM  1883  O    .  HOH  A  293  ?   -5.48300   -5.99500  28.25200  1.000  24.93720  O   ?  B  ?  252  1
  HETATM  1884  O    .  HOH  A  294  ?   13.01700    4.98400  26.69600  1.000  16.85465  O   ?  B  ?  253  1
  HETATM  1885  O    .  HOH  A  295  ?  -11.83300    5.95300  26.83100  1.000  19.98924  O   ?  B  ?  254  1
  HETATM  1886  O    .  HOH  A  296  ?   12.64600    0.72400  19.47700  1.000  21.29203  O   ?  B  ?  255  1
  HETATM  1887  O    .  HOH  A  297  ?   11.15400    6.20400  30.75600  1.000  24.40293  O   ?  B  ?  256  1
  HETATM  1888  O    .  HOH  A  298  ?   -0.45900  -14.85900  24.31800  1.000  20.42350  O   ?  B  ?  257  1
  HETATM  1889  O    .  HOH  A  299  ?    8.63100  -16.25700  27.76600  1.000  22.30267  O   ?  B  ?  258  1
  HETATM  1890  O    .  HOH  A  300  ?   -5.93100    1.32600   9.84500  1.000  26.51107  O   ?  B  ?  259  1
  HETATM  1891  O    .  HOH  A  301  ?    9.59500  -11.54900   2.77500  1.000  28.61396  O   ?  B  ?  260  1
  HETATM  1892  O    .  HOH  A  302  ?   -7.28900    0.13300  14.10500  1.000  16.32564  O   ?  B  ?  261  1
  HETATM  1893  O    .  HOH  A  303  ?   17.39200    7.52800  18.16100  1.000  22.73957  O   ?  B  ?  262  1
  HETATM  1894  O    .  HOH  A  304  ?   13.58900    1.34400  40.17100  1.000  25.05037  O   ?  B  ?  263  1
  HETATM  1895  O    .  HOH  A  305  ?   10.16400    6.48900  15.65100  1.000  23.86076  O   ?  B  ?  264  1
  HETATM  1896  O    .  HOH  A  306  ?   18.43000   -6.06800  38.62300  1.000  23.11856  O   ?  B  ?  265  1
  HETATM  1897  O    .  HOH  A  307  ?   -1.78200   -6.65100  30.19400  1.000  19.63920  O   ?  B  ?  266  1
  HETATM  1898  O    .  HOH  A  308  ?   -9.16800   -1.31100  19.24000  1.000  24.12131  O   ?  B  ?  267  1
  HETATM  1899  O    A  HOH  A  309  ?    6.71500   -7.30000  38.14300  0.700  19.26810  O   ?  B  ?  268  1
  HETATM  1900  O    B  HOH  A  309  ?    7.65300   -7.43200  39.34900  0.300  19.16282  O   ?  B  ?  268  1
  HETATM  1901  O    .  HOH  A  310  ?   12.99400    7.46600  -0.96200  1.000  25.71887  O   ?  B  ?  269  1
  HETATM  1902  O    .  HOH  A  311  ?   17.17000  -16.03400  21.58700  1.000  28.76398  O   ?  B  ?  270  1
  HETATM  1903  O    .  HOH  A  312  ?   -0.01300  -15.70800  17.56100  1.000  22.21056  O   ?  B  ?  271  1
  HETATM  1904  O    .  HOH  A  313  ?   15.72000  -18.11400  24.17800  1.000  23.20278  O   ?  B  ?  272  1
  HETATM  1905  O    A  HOH  A  314  ?   11.08800   -5.64300  39.17000  0.600  16.59936  O   ?  B  ?  273  1
  HETATM  1906  O    .  HOH  A  315  ?    4.63500   -5.91600  -2.21700  1.000  22.28688  O   ?  B  ?  274  1
  HETATM  1907  O    .  HOH  A  316  ?    1.24100   10.68900  -0.29200  1.000  20.76302  O   ?  B  ?  275  1
  HETATM  1908  O    A  HOH  A  317  ?   10.69100    1.08000  18.01700  0.500  13.01472  O   ?  B  ?  276  1
  HETATM  1909  O    B  HOH  A  317  ?    9.83400   -0.06900  19.24000  0.500  16.94677  O   ?  B  ?  276  1
  HETATM  1910  O    .  HOH  A  318  ?   10.91700    6.81900  25.82500  1.000  26.01628  O   ?  B  ?  277  1
  HETATM  1911  O    .  HOH  A  319  ?   -0.06200   14.72500  14.25500  1.000  29.72725  O   ?  B  ?  278  1
  HETATM  1912  O    .  HOH  A  320  ?   -1.91900  -15.63800  21.93500  1.000  30.79580  O   ?  B  ?  279  1
  HETATM  1913  O    .  HOH  A  321  ?   -1.52200   -6.38900   5.35700  1.000  31.46693  O   ?  B  ?  280  1
  HETATM  1914  O    .  HOH  A  322  ?  -10.27800    0.25300  23.73100  1.000  27.56120  O   ?  B  ?  281  1
  HETATM  1915  O    .  HOH  A  323  ?    1.66100   16.49900  12.17800  1.000  26.31631  O   ?  B  ?  282  1
  HETATM  1916  O    .  HOH  A  324  ?   16.93600   -8.09100  37.83700  1.000  28.81135  O   ?  B  ?  283  1
  HETATM  1917  O    .  HOH  A  325  ?   13.45600  -17.25700  18.26000  1.000  24.26080  O   ?  B  ?  284  1
  HETATM  1918  O    .  HOH  A  326  ?    4.45700   15.26900   5.69300  1.000  25.75572  O   ?  B  ?  285  1
  HETATM  1919  O    .  HOH  A  327  ?  -12.03400    7.37400  29.15300  1.000  26.52160  O   ?  B  ?  286  1
  HETATM  1920  O    .  HOH  A  328  ?   -7.70800    8.62400  10.27700  1.000  23.19489  O   ?  B  ?  287  1
  HETATM  1921  O    .  HOH  A  329  ?   23.46800   -9.77400  22.79300  1.000  29.53775  O   ?  B  ?  288  1
  HETATM  1922  O    .  HOH  A  330  ?   22.36900   -4.39800  37.36800  1.000  34.83839  O   ?  B  ?  289  1
  HETATM  1923  O    .  HOH  A  331  ?    3.98400  -11.04300  30.42800  1.000  28.02441  O   ?  B  ?  290  1
  HETATM  1924  O    .  HOH  A  332  ?   -0.75800   -5.29600  32.36200  1.000  34.53572  O   ?  B  ?  291  1
  HETATM  1925  O    .  HOH  A  333  ?    5.95700   -9.90400  34.94400  1.000  29.67724  O   ?  B  ?  292  1
  HETATM  1926  O    .  HOH  A  334  ?   15.97500   -3.96800   1.94900  1.000  29.51670  O   ?  B  ?  293  1
  HETATM  1927  O    .  HOH  A  335  ?   16.81800    7.98100  36.39200  1.000  32.80130  O   ?  B  ?  294  1
  HETATM  1928  O    .  HOH  A  336  ?   18.26200    4.82600  11.87900  1.000  27.25327  O   ?  B  ?  295  1
  HETATM  1929  O    .  HOH  A  337  ?   -2.90000   -7.76800   2.82000  1.000  37.44396  O   ?  B  ?  296  1
  HETATM  1930  O    .  HOH  A  338  ?   12.03200   10.05000  -1.06200  1.000  29.08243  O   ?  B  ?  297  1
  HETATM  1931  O    .  HOH  A  339  ?   -1.63700    8.10200  24.65200  1.000  34.93050  O   ?  B  ?  298  1
  HETATM  1932  O    .  HOH  A  340  ?   -9.10800   -5.67200  21.20200  1.000  27.04272  O   ?  B  ?  299  1
  HETATM  1933  O    .  HOH  A  341  ?  -10.24500    7.41400  19.89700  1.000  28.91399  O   ?  B  ?  300  1
  HETATM  1934  O    .  HOH  A  342  ?   -1.70900   -8.17100   8.33200  1.000  25.77677  O   ?  B  ?  301  1
  HETATM  1935  O    .  HOH  A  343  ?   -1.71400  -14.22700  19.38400  1.000  27.75596  O   ?  B  ?  302  1
  HETATM  1936  O    A  HOH  A  344  ?   -0.59900   -8.40700  26.15000  0.700  17.79161  O   ?  B  ?  303  1
  HETATM  1937  O    B  HOH  A  344  ?   -0.99100   -9.01100  27.18400  0.300  16.69411  O   ?  B  ?  303  1
  HETATM  1938  O    .  HOH  A  345  ?   14.76400  -18.96000  29.74900  1.000  29.94043  O   ?  B  ?  304  1
  HETATM  1939  O    .  HOH  A  346  ?    8.11200    8.35500  26.69900  1.000  28.37445  O   ?  B  ?  305  1
  HETATM  1940  O    .  HOH  A  347  ?   16.13100    8.30200  29.41600  1.000  35.24896  O   ?  B  ?  306  1
  HETATM  1941  O    A  HOH  A  348  ?    1.61100   -4.52000  38.59200  0.500  23.24226  O   ?  B  ?  307  1
  HETATM  1942  O    B  HOH  A  348  ?    0.68700   -5.58400  38.64300  0.500  21.01831  O   ?  B  ?  307  1
  HETATM  1943  O    .  HOH  A  349  ?   21.99000  -12.44400  24.05000  1.000  27.99546  O   ?  B  ?  308  1
  HETATM  1944  O    .  HOH  A  350  ?   10.10700  -18.53000  27.54100  1.000  37.39133  O   ?  B  ?  309  1
  HETATM  1945  O    .  HOH  A  351  ?   24.96100    4.90000  32.86200  1.000  31.42482  O   ?  B  ?  310  1
  HETATM  1946  O    .  HOH  A  352  ?   12.95300  -18.34300  12.59300  1.000  31.15374  O   ?  B  ?  311  1
  HETATM  1947  O    .  HOH  A  353  ?   20.22500  -10.33000  35.21600  1.000  39.81004  O   ?  B  ?  312  1
  HETATM  1948  O    .  HOH  A  354  ?    3.89100   -9.92600  32.99700  1.000  31.73012  O   ?  B  ?  313  1
  HETATM  1949  O    .  HOH  A  355  ?   -7.00200   -2.22300   9.93800  1.000  23.90550  O   ?  B  ?  314  1
  HETATM  1950  O    .  HOH  A  356  ?   13.86100   10.38300  35.45200  1.000  32.90395  O   ?  B  ?  315  1
  HETATM  1951  O    .  HOH  A  357  ?   -7.14200   -8.83600  21.52400  1.000  27.01377  O   ?  B  ?  316  1
  HETATM  1952  O    .  HOH  A  358  ?    7.42200   10.44800  -2.51100  1.000  26.75321  O   ?  B  ?  317  1
  HETATM  1953  O    .  HOH  A  359  ?   16.75900    4.16400  39.54300  1.000  25.09248  O   ?  B  ?  318  1
  HETATM  1954  O    .  HOH  A  360  ?   19.88600  -12.41300  25.98900  1.000  29.21140  O   ?  B  ?  319  1
  HETATM  1955  O    .  HOH  A  361  ?   21.09200   -6.58300  38.01300  1.000  28.03231  O   ?  B  ?  320  1
  HETATM  1956  O    .  HOH  A  362  ?   -7.37400   -5.09600  10.07600  1.000  31.74591  O   ?  B  ?  321  1
  HETATM  1957  O    .  HOH  A  363  ?   13.96700    4.13100  39.89300  1.000  29.87463  O   ?  B  ?  322  1
  HETATM  1958  O    .  HOH  A  364  ?   20.98700   -9.55400  10.49300  1.000  38.98625  O   ?  B  ?  323  1
  HETATM  1959  O    .  HOH  A  365  ?  -10.50300    5.05900  16.72200  1.000  30.58261  O   ?  B  ?  324  1
  HETATM  1960  O    .  HOH  A  366  ?   12.72600    6.60000  38.77900  1.000  34.52782  O   ?  B  ?  325  1
  HETATM  1961  O    .  HOH  A  367  ?   19.80700   11.24200  16.06000  1.000  37.35711  O   ?  B  ?  326  1
  HETATM  1962  O    .  HOH  A  368  ?   15.60900  -17.63200  16.69300  1.000  30.19573  O   ?  B  ?  327  1
  HETATM  1963  O    .  HOH  A  369  ?   23.54100    0.95800  39.98300  1.000  26.57687  O   ?  B  ?  328  1
  HETATM  1964  O    .  HOH  A  370  ?   18.52600    6.07800  36.69800  1.000  28.89557  O   ?  B  ?  329  1
  HETATM  1965  O    .  HOH  A  371  ?    2.47300   -7.81700  34.17200  1.000  33.47507  O   ?  B  ?  330  1
  HETATM  1966  O    .  HOH  A  372  ?   25.90800   -2.26200  26.49400  1.000  31.07741  O   ?  B  ?  331  1
  HETATM  1967  O    .  HOH  A  373  ?   12.95500  -11.12200  37.74000  1.000  33.58561  O   ?  B  ?  332  1
  HETATM  1968  O    .  HOH  A  374  ?   12.66400   -3.73700  41.28200  1.000  43.50522  O   ?  B  ?  333  1
  HETATM  1969  O    .  HOH  A  375  ?   -4.34500  -14.08900  18.48500  1.000  36.80441  O   ?  B  ?  334  1
  HETATM  1970  O    .  HOH  A  376  ?   -6.45300   -9.01600  24.32000  1.000  32.57496  O   ?  B  ?  335  1
  HETATM  1971  O    .  HOH  A  377  ?   21.08700    3.50500  39.05400  1.000  34.71995  O   ?  B  ?  336  1
  HETATM  1972  O    .  HOH  A  378  ?   18.62700    9.59900  22.23700  1.000  39.43894  O   ?  B  ?  337  1
  HETATM  1973  O    .  HOH  A  379  ?   23.99500    4.87100  22.80600  1.000  36.97022  O   ?  B  ?  338  1
  HETATM  1974  O    .  HOH  A  380  ?    1.37000   -9.25600   4.24700  1.000  37.70978  O   ?  B  ?  339  1
  HETATM  1975  O    .  HOH  A  381  ?    4.89500  -13.52100  30.44300  1.000  37.66241  O   ?  B  ?  340  1
  HETATM  1976  O    .  HOH  A  382  ?   15.10800  -17.52100  21.06100  1.000  38.08878  O   ?  B  ?  341  1
  HETATM  1977  O    .  HOH  A  383  ?    4.30800   10.71900  29.67500  1.000  34.30674  O   ?  B  ?  342  1
  HETATM  1978  O    .  HOH  A  384  ?    0.93200    4.89300  34.70500  1.000  34.35412  O   ?  B  ?  343  1
  HETATM  1979  O    .  HOH  A  385  ?   19.61000  -13.51800  28.26000  1.000  36.39647  O   ?  B  ?  344  1
  HETATM  1980  O    .  HOH  A  386  ?   -8.09800   -5.78200   7.54500  1.000  43.31309  O   ?  B  ?  345  1
  HETATM  1981  O    .  HOH  A  387  ?   -5.92500  -11.49700  17.78800  1.000  40.34694  O   ?  B  ?  346  1
  HETATM  1982  O    .  HOH  A  388  ?   -2.47400  -13.19600  26.07100  1.000  37.78611  O   ?  B  ?  347  1
  HETATM  1983  O    .  HOH  A  389  ?    6.29300  -15.40900  13.43700  1.000  38.23353  O   ?  B  ?  348  1
  HETATM  1984  O    A  HOH  A  390  ?   25.10300   -0.32300  27.32000  0.700  25.57675  O   ?  B  ?  349  1
  HETATM  1985  O    .  HOH  A  391  ?    9.23100   11.52100   2.08200  1.000  37.67294  O   ?  B  ?  350  1
  HETATM  1986  O    A  HOH  A  392  ?    2.98200   10.85800  24.57700  0.700  25.37936  O   ?  B  ?  351  1
  HETATM  1987  O    B  HOH  A  392  ?    1.85500   10.59100  26.07100  0.300  23.41597  O   ?  B  ?  351  1
  HETATM  1988  O    .  HOH  A  393  ?   -4.96700   -7.05400  10.58100  1.000  41.19704  O   ?  B  ?  352  1
  HETATM  1989  O    .  HOH  A  394  ?   19.80700    8.71700  17.31300  1.000  33.09871  O   ?  B  ?  353  1
  HETATM  1990  O    .  HOH  A  395  ?   -8.95800   -3.10700  21.26200  1.000  29.54565  O   ?  B  ?  354  1
  HETATM  1991  O    .  HOH  A  396  ?   14.09700    6.88300  -3.30200  1.000  36.30172  O   ?  B  ?  355  1
  HETATM  1992  O    .  HOH  A  397  ?    9.61300   11.82500  34.95000  1.000  28.57711  O   ?  B  ?  356  1
  HETATM  1993  O    .  HOH  A  398  ?   -9.61900    6.97900   8.62400  1.000  32.11701  O   ?  B  ?  357  1
  HETATM  1994  O    .  HOH  A  399  ?   13.37000    3.50300  -5.77900  1.000  37.90718  O   ?  B  ?  358  1
  HETATM  1995  O    .  HOH  A  400  ?   -4.20400   14.07700   5.95900  1.000  42.47878  O   ?  B  ?  359  1
  HETATM  1996  O    .  HOH  A  401  ?   12.49800   -3.60100  -2.14200  1.000  30.90107  O   ?  B  ?  360  1
  HETATM  1997  O    .  HOH  A  403  ?   22.83300    2.73700  15.78900  1.000  37.45186  O   ?  B  ?  361  1
  HETATM  1998  O    .  HOH  A  404  ?   18.05400  -16.73900  13.77900  1.000  29.81147  O   ?  B  ?  362  1
  HETATM  1999  O    .  HOH  A  405  ?   20.15800    0.73200  -0.42200  1.000  46.31608  O   ?  B  ?  363  1
  HETATM  2000  O    .  HOH  A  406  ?    4.40100   14.23900   3.23600  1.000  38.17037  O   ?  B  ?  364  1
  HETATM  2001  O    A  HOH  A  407  ?  -14.40600    4.95800  26.08800  0.500  20.10767  O   ?  B  ?  365  1
  HETATM  2002  O    B  HOH  A  407  ?  -14.28200    2.28000  25.47700  0.500  21.05252  O   ?  B  ?  365  1
  HETATM  2003  O    .  HOH  A  408  ?    3.38300   -3.79000  41.61700  1.000  31.42219  O   ?  B  ?  366  1
  HETATM  2004  O    .  HOH  A  409  ?  -10.68700    8.80600  21.99000  1.000  40.44169  O   ?  B  ?  367  1
  HETATM  2005  O    .  HOH  A  410  ?   -1.35000   -9.34500  30.35100  1.000  37.95718  O   ?  B  ?  368  1
  HETATM  2006  O    .  HOH  A  411  ?   10.16100  -16.86500  20.32300  1.000  36.88074  O   ?  B  ?  369  1
  HETATM  2007  O    .  HOH  A  412  ?   -3.34500   14.69600   9.63000  1.000  49.43487  O   ?  B  ?  370  1
  HETATM  2008  O    .  HOH  A  413  ?   14.81800  -19.16600  14.39800  1.000  47.29514  O   ?  B  ?  371  1
  HETATM  2009  O    .  HOH  A  414  ?   -0.15500   13.26800  16.55200  1.000  35.26739  O   ?  B  ?  372  1
  HETATM  2010  O    .  HOH  A  415  ?    0.37300   15.93700   8.18400  1.000  39.48368  O   ?  B  ?  373  1
  HETATM  2011  O    .  HOH  A  416  ?   20.87100   10.95300  29.71800  1.000  38.60200  O   ?  B  ?  374  1
  HETATM  2012  O    .  HOH  A  417  ?   24.71834    6.85100  34.68768  1.000  37.61240  O   ?  B  ?  375  1
  HETATM  2013  O    .  HOH  A  418  ?   19.86100  -14.98500  13.49000  1.000  38.38881  O   ?  B  ?  376  1
  HETATM  2014  O    .  HOH  A  419  ?   -5.49600   -8.23000  13.07600  1.000  34.45150  O   ?  B  ?  377  1
  HETATM  2015  O    .  HOH  A  420  ?   17.03800   -2.58000  -0.34100  1.000  36.61492  O   ?  B  ?  378  1
  HETATM  2016  O    .  HOH  A  421  ?   11.32300  -12.30800  35.77300  1.000  29.27983  O   ?  B  ?  379  1
  HETATM  2017  O    .  HOH  A  422  ?    0.95900  -17.06100  21.20800  1.000  35.09368  O   ?  B  ?  380  1
  HETATM  2018  O    .  HOH  A  423  ?   25.03400   10.78700  27.28400  1.000  40.00216  O   ?  B  ?  381  1
  HETATM  2019  O    .  HOH  A  424  ?   -8.31800   11.95800  17.83700  1.000  38.50725  O   ?  B  ?  382  1
  HETATM  2020  O    .  HOH  A  425  ?   22.73700   -7.11300  35.16600  1.000  29.13770  O   ?  B  ?  383  1
  HETATM  2021  O    .  HOH  A  426  ?   18.92700    7.78500  24.29200  1.000  46.13448  O   ?  B  ?  384  1
  HETATM  2022  O    .  HOH  A  427  ?   10.95800    7.74500  40.02800  1.000  40.34168  O   ?  B  ?  385  1
  HETATM  2023  O    .  HOH  A  428  ?    9.52700   10.57400  -0.66900  1.000  36.38068  O   ?  B  ?  386  1
  HETATM  2024  O    .  HOH  A  429  ?   11.45400  -10.43500   4.35500  1.000  35.03578  O   ?  B  ?  387  1
  HETATM  2025  O    .  HOH  A  430  ?    1.40800    7.85100  -0.71300  1.000  17.10731  O   ?  B  ?  388  1
  HETATM  2026  O    .  HOH  A  431  ?    9.76900  -14.64600  29.70100  1.000  18.08375  O   ?  B  ?  389  1
  HETATM  2027  O    .  HOH  A  433  ?   23.95200   -2.95200  37.49800  1.000  32.83815  O   ?  B  ?  390  1
  HETATM  2028  O    .  HOH  A  434  ?   24.89600   -2.83200  23.88300  1.000  31.81960  O   ?  B  ?  391  1
  HETATM  2029  O    .  HOH  A  435  ?    2.27500   16.87800   5.93700  1.000  38.98362  O   ?  B  ?  392  1
  HETATM  2030  O    .  HOH  A  436  ?    7.44800  -13.57500  30.96500  1.000  36.73598  O   ?  B  ?  393  1
  HETATM  2031  O    .  HOH  A  437  ?    6.52600   -6.37000  -4.02300  1.000  39.77582  O   ?  B  ?  394  1
  HETATM  2032  O    .  HOH  A  438  ?   21.12000  -10.31800  12.99400  1.000  35.44109  O   ?  B  ?  395  1
  HETATM  2033  O    .  HOH  A  439  ?    8.15000   11.43300  -4.80500  1.000  36.14118  O   ?  B  ?  396  1
  HETATM  2034  O    .  HOH  A  440  ?    0.58800  -11.21900  30.18900  1.000  45.44755  O   ?  B  ?  397  1
  HETATM  2035  O    .  HOH  A  442  ?   -8.22500   -4.79200   5.25400  1.000  37.33342  O   ?  B  ?  398  1
  HETATM  2036  O    .  HOH  A  443  ?   15.58200  -18.77000  32.59400  1.000  36.78599  O   ?  B  ?  399  1
  HETATM  2037  O    .  HOH  A  444  ?    7.10700   12.98100   1.16000  1.000  38.52567  O   ?  B  ?  400  1
  HETATM  2038  O    .  HOH  A  445  ?   10.68000   -2.89400  -7.73300  1.000  45.09488  O   ?  B  ?  401  1
  HETATM  2039  O    .  HOH  A  446  ?   16.70700   11.44100  12.06900  1.000  34.57257  O   ?  B  ?  402  1
  HETATM  2040  O    .  HOH  A  447  ?   24.10500   -1.76100   4.68200  1.000  45.43703  O   ?  B  ?  403  1
  HETATM  2041  O    .  HOH  A  448  ?    5.99400   -4.39800  42.07300  1.000  37.85454  O   ?  B  ?  404  1
  HETATM  2042  O    .  HOH  A  449  ?   15.39600    7.41600   0.01700  1.000  41.03387  O   ?  B  ?  405  1
  HETATM  2043  O    .  HOH  A  450  ?    3.14200   -6.83000   3.99200  1.000  34.26727  O   ?  B  ?  406  1
  HETATM  2044  O    .  HOH  A  451  ?    1.13200   13.34000  18.69400  1.000  41.49971  O   ?  B  ?  407  1
  HETATM  2045  O    .  HOH  A  452  ?   -3.24200   13.00200  24.68300  1.000  33.91459  O   ?  B  ?  408  1
  HETATM  2046  O    .  HOH  A  453  ?   10.14300   -3.79900  -5.02800  1.000  39.73371  O   ?  B  ?  409  1
  HETATM  2047  O    .  HOH  A  454  ?   27.37900   -4.94000  25.48500  1.000  44.67115  O   ?  B  ?  410  1
  HETATM  2048  O    .  HOH  A  455  ?   15.96100   10.89700  22.23700  1.000  37.62556  O   ?  B  ?  411  1
  HETATM  2049  O    .  HOH  A  457  ?   20.85100    7.42900  36.66900  1.000  33.01712  O   ?  B  ?  412  1
  HETATM  2050  O    .  HOH  A  458  ?   14.39300   -8.14400  38.54400  1.000  43.84210  O   ?  B  ?  413  1
  HETATM  2051  O    .  HOH  A  459  ?   -8.77200   -8.80700  18.14300  1.000  42.77092  O   ?  B  ?  414  1
  HETATM  2052  O    .  HOH  A  460  ?   19.99600    3.54700  13.80300  1.000  40.50222  O   ?  B  ?  415  1
  HETATM  2053  O    A  HOH  A  461  ?    2.21700  -17.53400  19.03300  0.700  28.86925  O   ?  B  ?  416  1
  HETATM  2054  O    B  HOH  A  461  ?    7.01300  -15.56600  15.61700  0.300  30.48523  O   ?  B  ?  416  1
  HETATM  2055  O    .  HOH  A  462  ?   -8.58200   -6.49000  16.58200  1.000  46.85562  O   ?  B  ?  417  1
  HETATM  2056  O    .  HOH  A  463  ?   25.19300    0.79800  21.52300  1.000  35.99905  O   ?  B  ?  418  1
  HETATM  2057  O    .  HOH  A  464  ?    6.23600  -16.94100  28.72900  1.000  41.33127  O   ?  B  ?  419  1
  HETATM  2058  O    .  HOH  A  466  ?    6.85900  -12.01000  35.48600  1.000  43.72366  O   ?  B  ?  420  1
  HETATM  2059  O    .  HOH  A  467  ?   21.20100    1.42200  12.87400  1.000  47.60308  O   ?  B  ?  421  1
  HETATM  2060  O    .  HOH  A  469  ?   -8.00700   -7.26800  14.15900  1.000  40.75225  O   ?  B  ?  422  1
  HETATM  2061  O    .  HOH  A  470  ?    4.81700  -15.23000  28.41200  1.000  48.22683  O   ?  B  ?  423  1
  HETATM  2062  O    .  HOH  A  471  ?   11.77900   -8.14800   0.31900  1.000  44.75010  O   ?  B  ?  424  1
  HETATM  2063  O    .  HOH  A  472  ?   -0.79000   10.87200  25.50100  1.000  48.63478  O   ?  B  ?  425  1
  HETATM  2064  O    .  HOH  A  473  ?   22.33300  -15.74700  14.72400  1.000  43.22624  O   ?  B  ?  426  1
  HETATM  2065  O    .  HOH  A  474  ?   16.69200    8.09000  26.44800  1.000  43.38941  O   ?  B  ?  427  1
  HETATM  2066  O    .  HOH  A  475  ?   -8.53800   10.91000   8.65300  1.000  36.58860  O   ?  B  ?  428  1
  HETATM  2067  O    .  HOH  A  476  ?   19.81100    5.21900  15.75600  1.000  50.19549  O   ?  B  ?  429  1
  HETATM  2068  O    .  HOH  A  477  ?   19.05800   10.96100  13.14400  1.000  41.77343  O   ?  B  ?  430  1
  HETATM  2069  O    .  HOH  A  478  ?    1.97100  -18.21300  23.33800  1.000  48.24789  O   ?  B  ?  431  1
  HETATM  2070  O    .  HOH  A  479  ?  -10.96500    9.40000  17.97400  1.000  40.61540  O   ?  B  ?  432  1
  HETATM  2071  O    .  HOH  A  480  ?   11.01500   17.41600  13.16200  1.000  37.62556  O   ?  B  ?  433  1
  HETATM  2072  O    .  HOH  A  481  ?   16.94300  -16.16700  35.64300  1.000  48.54529  O   ?  B  ?  434  1
  HETATM  2073  O    .  HOH  A  482  ?    6.74100   17.51300  12.47400  1.000  36.73598  O   ?  B  ?  435  1
  HETATM  2074  O    .  HOH  A  483  ?   20.27900    8.71900  12.92900  1.000  43.04727  O   ?  B  ?  436  1
  HETATM  2075  O    .  HOH  A  484  ?    6.66400  -19.20800  25.34400  1.000  46.57137  O   ?  B  ?  437  1
  HETATM  2076  O    .  HOH  A  485  ?   21.84500  -15.72500  27.58600  1.000  43.75788  O   ?  B  ?  438  1
  HETATM  2077  O    .  HOH  A  486  ?    1.56000   13.72800   2.02300  1.000  44.61851  O   ?  B  ?  439  1
  HETATM  2078  O    .  HOH  A  487  ?   12.81500  -12.69300   6.56200  1.000  38.47567  O   ?  B  ?  440  1
  HETATM  2079  O    A  HOH  A  488  ?    4.68000   10.98200  26.52000  0.600  28.87188  O   ?  B  ?  441  1
  HETATM  2080  O    B  HOH  A  488  ?    6.42000   10.67800  26.06300  0.400  28.28760  O   ?  B  ?  441  1
  HETATM  2081  O    A  HOH  A  489  ?   -4.85500   10.23200  16.26200  0.500  17.68633  O   ?  B  ?  442  1
  HETATM  2082  O    B  HOH  A  489  ?   -6.27000   10.53500  16.68100  0.500  23.61862  O   ?  B  ?  442  1
  HETATM  2083  O    .  HOH  A  490  ?   -2.98900  -10.37600  11.73500  1.000  41.80501  O   ?  B  ?  443  1
  HETATM  2084  O    .  HOH  A  491  ?    0.58100  -12.37400  10.09600  1.000  34.15146  O   ?  B  ?  444  1
  HETATM  2085  O    .  HOH  A  492  ?    9.07100  -16.47700  16.96900  1.000  43.25782  O   ?  B  ?  445  1
  HETATM  2086  O    .  HOH  A  493  ?   11.79600    9.19700  28.08200  1.000  28.43236  O   ?  B  ?  446  1
  HETATM  2087  O    .  HOH  A  494  ?   18.01200  -15.09100  31.35500  1.000  33.91196  O   ?  B  ?  447  1
  HETATM  2088  O    .  HOH  A  495  ?   27.08000   -6.47300  28.29300  1.000  36.31488  O   ?  B  ?  448  1
  HETATM  2089  O    .  HOH  A  496  ?   11.38500    8.38400  26.56400  1.000  35.66743  O   ?  B  ?  449  1
  HETATM  2090  O    .  HOH  A  497  ?   20.07100    6.44300  10.74000  1.000  38.02035  O   ?  B  ?  450  1
  HETATM  2091  O    .  HOH  A  498  ?    6.28900   -1.01800  -7.56700  1.000  27.83228  O   ?  B  ?  451  1
  HETATM  2092  O    .  HOH  A  499  ?   -2.68300  -10.01300  26.65000  1.000  41.36285  O   ?  B  ?  452  1
  HETATM  2093  O    .  HOH  A  500  ?    1.05900   11.07400  32.40900  1.000  42.87883  O   ?  B  ?  453  1
  HETATM  2094  O    B  HOH  A  501  ?   -2.03900   -0.90900  33.71400  0.500  21.58680  O   ?  B  ?  454  1
  HETATM  2095  O    A  HOH  A  501  ?   -0.66500    3.70600  32.89400  0.500  20.29717  O   ?  B  ?  454  1
  HETATM  2096  O    .  HOH  A  503  ?   14.81700  -13.15800  37.60900  1.000  46.78719  O   ?  B  ?  455  1
  HETATM  2097  O    .  HOH  A  504  ?   24.29400   -4.40700  17.40100  1.000  43.61839  O   ?  B  ?  456  1
  HETATM  2098  O    .  HOH  A  505  ?   26.04800   -8.52000  27.48500  1.000  39.51263  O   ?  B  ?  457  1
  HETATM  2099  O    .  HOH  A  506  ?   22.33700    5.73400  37.85700  1.000  51.32457  O   ?  B  ?  458  1
  HETATM  2100  O    .  HOH  A  507  ?    8.09700   15.44400   7.71800  1.000  40.54433  O   ?  B  ?  459  1
  HETATM  2101  O    A  HOH  A  508  ?  -13.39100    1.04300  21.54700  0.500  37.77032  O   ?  B  ?  460  1
  HETATM  2102  O    .  HOH  A  509  ?   -9.21700   -6.31600  11.77000  1.000  41.34443  O   ?  B  ?  461  1
  HETATM  2103  O    .  HOH  A  510  ?   -1.00900   -6.60100   2.78000  1.000  45.51598  O   ?  B  ?  462  1
  HETATM  2104  O    .  HOH  A  511  ?    0.02800    6.96700  33.96000  1.000  41.27074  O   ?  B  ?  463  1
  HETATM  2105  O    .  HOH  A  512  ?  -10.06100    4.10500   9.56400  1.000  49.01377  O   ?  B  ?  464  1
  HETATM  2106  O    .  HOH  A  513  ?   -0.99500   -9.63600  10.55700  1.000  38.37565  O   ?  B  ?  465  1
  HETATM  2107  O    B  HOH  A  514  ?  -10.54000    0.51000  29.50400  0.300  11.25661  O   ?  B  ?  466  1
  HETATM  2108  O    A  HOH  A  515  ?   11.20200  -18.71300  32.35800  0.500  21.33677  O   ?  B  ?  467  1
  HETATM  2109  O    B  HOH  A  515  ?   11.96700  -19.72000  30.08800  0.500  28.55079  O   ?  B  ?  467  1
  HETATM  2110  O    B  HOH  A  516  ?    2.92900    7.12200  15.18800  0.500  21.42099  O   ?  B  ?  468  1
  HETATM  2111  O    .  HOH  A  518  ?   -3.63100   12.89700  16.66300  1.000  39.30734  O   ?  B  ?  469  1
  HETATM  2112  O    .  HOH  A  519  ?    5.33100  -18.80200  23.57500  1.000  49.11905  O   ?  B  ?  470  1
  HETATM  2113  O    .  HOH  A  520  ?   25.69300   11.24400  33.98000  1.000  47.65835  O   ?  B  ?  471  1
  HETATM  2114  O    A  HOH  A  522  ?    6.49700    3.58900  39.47000  0.500  10.20912  O   ?  B  ?  472  1
  HETATM  2115  O    B  HOH  A  522  ?    7.46200    4.19100  38.75600  0.500  13.52531  O   ?  B  ?  472  1
  HETATM  2116  O    A  HOH  A  523  ?   12.43700   -2.49800  38.75900  0.500  12.30674  O   ?  B  ?  473  1
  HETATM  2117  O    B  HOH  A  523  ?   13.51200   -2.05500  39.44800  0.500  21.14464  O   ?  B  ?  473  1
  HETATM  2118  O    .  HOH  A  524  ?   23.81100   -2.98300  39.36600  1.000  31.40377  O   ?  B  ?  474  1
  HETATM  2119  O    .  HOH  A  525  ?   20.84700   12.59200  34.22300  1.000  45.27385  O   ?  B  ?  475  1
  HETATM  2120  O    .  HOH  A  526  ?   -9.90900   -0.80700  14.23400  1.000  45.57915  O   ?  B  ?  476  1
  HETATM  2121  O    .  HOH  A  527  ?   21.35300   10.80100   9.38900  1.000  54.06438  O   ?  B  ?  477  1
  HETATM  2122  O    .  HOH  A  528  ?   -0.72800   16.86600  10.83400  1.000  48.76637  O   ?  B  ?  478  1
  HETATM  2123  O    .  HOH  A  529  ?   13.12000   11.26400  -3.02200  1.000  45.60810  O   ?  B  ?  479  1
  HETATM  2124  O    .  HOH  A  531  ?   24.02500  -14.29300  24.54800  1.000  48.50845  O   ?  B  ?  480  1
  HETATM  2125  O    .  HOH  A  533  ?   19.39800    5.30000  42.75700  1.000  50.47974  O   ?  B  ?  481  1
  HETATM  2126  O    .  HOH  A  534  ?    9.45100   15.77100  20.29700  1.000  42.09452  O   ?  B  ?  482  1
  HETATM  2127  O    .  HOH  A  536  ?   13.66600   19.26600  20.47600  1.000  41.57341  O   ?  B  ?  483  1
  HETATM  2128  O    .  HOH  A  537  ?   15.08500   21.14500  21.19600  1.000  42.12610  O   ?  B  ?  484  1
  HETATM  2129  O    .  HOH  A  538  ?   15.84400   18.69900  19.23200  1.000  41.15230  O   ?  B  ?  485  1
  HETATM  2130  O    .  HOH  A  539  ?   10.33400   20.18400  21.97700  1.000  43.73156  O   ?  B  ?  486  1
  HETATM  2131  O    .  HOH  A  540  ?    8.12200    0.93700  23.14000  1.000  10.81972  O   ?  B  ?  487  1
  HETATM  2132  O    .  HOH  A  541  ?   24.71834   -9.02800  34.68768  1.000  39.63896  O   ?  B  ?  488  1
  HETATM  2133  O    .  HOH  A  543  ?   14.65000   23.21000  20.66800  1.000  46.92405  O   ?  B  ?  489  1
  HETATM  2134  O    .  HOH  A  544  ?   11.86600  -18.15400  23.77700  1.000  43.49995  O   ?  B  ?  490  1
  HETATM  2135  O    .  HOH  A  545  ?   23.35100  -10.63100  38.63000  1.000  49.05851  O   ?  B  ?  491  1
  HETATM  2136  O    .  HOH  A  546  ?   -2.52400    5.88300  32.05100  1.000  38.29670  O   ?  B  ?  492  1
  HETATM  2137  O    .  HOH  A  548  ?   -0.71000   15.00700   3.01200  1.000  46.38714  O   ?  B  ?  493  1
  HETATM  2138  O    .  HOH  A  549  ?   15.28300   -1.96000  -2.63300  1.000  47.66361  O   ?  B  ?  494  1
  HETATM  2139  O    .  HOH  A  550  ?   10.18100   -9.20000  -3.07200  1.000  46.28450  O   ?  B  ?  495  1
  HETATM  2140  O    .  HOH  A  551  ?   11.01800  -13.03000   0.83500  1.000  39.90215  O   ?  B  ?  496  1
  HETATM  2141  O    .  HOH  A  552  ?   16.44500    9.70900   0.19000  1.000  42.54721  O   ?  B  ?  497  1
  HETATM  2142  O    .  HOH  A  553  ?   14.57000   10.50700  24.51300  1.000  44.26847  O   ?  B  ?  498  1
  HETATM  2143  O    .  HOH  A  554  ?    0.94200  -16.80500  25.59300  1.000  41.24968  O   ?  B  ?  499  1
  HETATM  2144  O    .  HOH  A  555  ?    7.73000   13.41600  32.50600  1.000  46.15290  O   ?  B  ?  500  1
  HETATM  2145  O    .  HOH  A  556  ?   14.32700    8.59200  37.13600  1.000  40.61013  O   ?  B  ?  501  1
  HETATM  2146  O    .  HOH  A  557  ?   24.01600   -3.63700  14.96100  1.000  43.29466  O   ?  B  ?  502  1
  HETATM  2147  O    .  HOH  A  558  ?   25.28800    0.60100  16.89100  1.000  44.60272  O   ?  B  ?  503  1
  HETATM  2148  O    .  HOH  A  559  ?   22.84500    6.83100  21.56500  1.000  35.94642  O   ?  B  ?  504  1
  HETATM  2149  O    .  HOH  A  560  ?   21.23200   -9.99600   5.24000  1.000  44.80011  O   ?  B  ?  505  1
  HETATM  2150  O    .  HOH  A  562  ?    6.82700   16.96800   5.75100  1.000  47.22935  O   ?  B  ?  506  1
  HETATM  2151  O    .  HOH  A  563  ?   -6.57600   13.88600   6.52100  1.000  41.01808  O   ?  B  ?  507  1
  HETATM  2152  O    .  HOH  A  564  ?    0.54200  -10.57700   6.56000  1.000  40.81542  O   ?  B  ?  508  1
  HETATM  2153  O    .  HOH  A  565  ?    3.22500  -15.19900   4.78200  1.000  45.32386  O   ?  B  ?  509  1
  HETATM  2154  O    .  HOH  A  566  ?    5.22800  -17.48700  12.13300  1.000  44.48428  O   ?  B  ?  510  1
  HETATM  2155  O    .  HOH  A  569  ?   -9.76200   -1.36500  10.49000  1.000  47.70046  O   ?  B  ?  511  1
  HETATM  2156  O    .  HOH  A  570  ?   -1.22800  -18.17500  20.77700  1.000  48.13998  O   ?  B  ?  512  1
  HETATM  2157  O    .  HOH  A  571  ?    9.10900  -20.16400  13.11200  1.000  59.25184  O   ?  B  ?  513  1
  HETATM  2158  O    .  HOH  A  572  ?   13.61300   12.93900  30.06800  1.000  47.61097  O   ?  B  ?  514  1
  HETATM  2159  O    .  HOH  A  573  ?   21.56900   -1.09100   0.76200  1.000  46.78719  O   ?  B  ?  515  1
  HETATM  2160  O    .  HOH  A  574  ?   17.58400    5.27500  -1.67300  1.000  42.58405  O   ?  B  ?  516  1
  HETATM  2161  O    .  HOH  A  575  ?   20.85300    9.66800  19.78600  1.000  42.92883  O   ?  B  ?  517  1
  HETATM  2162  O    .  HOH  A  577  ?   20.96200  -13.77100  11.69500  1.000  43.82104  O   ?  B  ?  518  1
  HETATM  2163  O    .  HOH  A  578  ?   17.32300  -16.24000   8.24200  1.000  43.78946  O   ?  B  ?  519  1
  HETATM  2164  O    .  HOH  A  579  ?    1.03200  -13.22500   1.79700  1.000  44.02633  O   ?  B  ?  520  1
  HETATM  2165  O    .  HOH  A  580  ?    1.90100  -12.35300   4.28700  1.000  44.12898  O   ?  B  ?  521  1
  HETATM  2166  O    .  HOH  A  581  ?    7.08100   19.13900   7.60500  1.000  50.27971  O   ?  B  ?  522  1
  HETATM  2167  O    .  HOH  A  583  ?  -11.30800    1.67700  13.60200  1.000  51.87990  O   ?  B  ?  523  1
  HETATM  2168  O    .  HOH  A  584  ?   -6.22100  -13.21400  13.42900  1.000  49.32697  O   ?  B  ?  524  1
  HETATM  2169  O    .  HOH  A  585  ?  -16.70200    5.48300  27.28700  1.000  42.51036  O   ?  B  ?  525  1
  HETATM  2170  O    .  HOH  A  586  ?  -11.92800    9.16400  11.08800  1.000  48.26631  O   ?  B  ?  526  1
  HETATM  2171  O    .  HOH  A  587  ?    8.14900   14.60600  24.26000  1.000  50.92716  O   ?  B  ?  527  1
  HETATM  2172  O    .  HOH  A  588  ?   16.84400   16.64500  20.01900  1.000  45.16594  O   ?  B  ?  528  1
  HETATM  2173  O    .  HOH  A  589  ?   -0.50500   -7.45600  34.20200  1.000  45.80286  O   ?  B  ?  529  1
  HETATM  2174  O    .  HOH  A  590  ?   -5.24400   10.08000  32.53200  1.000  42.02872  O   ?  B  ?  530  1
  HETATM  2175  O    .  HOH  A  593  ?   14.15200  -19.31200  26.70700  1.000  50.43499  O   ?  B  ?  531  1
  HETATM  2176  O    .  HOH  A  594  ?   23.16600  -17.67900  27.55800  1.000  51.28510  O   ?  B  ?  532  1
  HETATM  2177  O    .  HOH  A  595  ?   21.23600  -18.96700  29.08400  1.000  46.98195  O   ?  B  ?  533  1
  HETATM  2178  O    .  HOH  A  596  ?   18.74200  -10.00400  39.32800  1.000  52.15099  O   ?  B  ?  534  1
  HETATM  2179  O    .  HOH  A  597  ?   -0.41400   -8.99300   2.15400  1.000  36.90442  O   ?  B  ?  535  1
  HETATM  2180  O    .  HOH  A  598  ?   23.88400   -8.84800   6.98600  1.000  47.83731  O   ?  B  ?  536  1
  HETATM  2181  O    .  HOH  A  599  ?   -7.81900   -6.60900  27.76200  1.000  44.08160  O   ?  B  ?  537  1
  HETATM  2182  O    B  HOH  A  600  ?    9.86700    9.47900  24.14200  1.000  36.64913  O   ?  B  ?  538  1
  HETATM  2183  O    .  HOH  A  601  ?    7.80100  -22.17500  16.58500  1.000  48.13472  O   ?  B  ?  539  1
  HETATM  2184  O    .  HOH  A  603  ?   24.03200    3.35600  10.80500  1.000  41.85502  O   ?  B  ?  540  1
  HETATM  2185  O    .  HOH  A  604  ?   17.80800    9.77700  -4.09800  1.000  46.60559  O   ?  B  ?  541  1
  HETATM  2186  O    .  HOH  A  606  ?   26.33200   -3.89700  18.91100  1.000  51.10086  O   ?  B  ?  542  1
  HETATM  2187  O    .  HOH  A  609  ?   15.33300    2.72300  -4.73600  1.000  45.33175  O   ?  B  ?  543  1
  HETATM  2188  O    .  HOH  A  610  ?    5.94600   10.68500  23.87900  1.000  45.22911  O   ?  B  ?  544  1
  HETATM  2189  O    .  HOH  A  611  ?  -14.58000    6.12300  18.78500  1.000  46.82930  O   ?  B  ?  545  1
  HETATM  2190  O    .  HOH  A  612  ?   -1.52600  -20.58000  21.85500  1.000  47.33989  O   ?  B  ?  546  1
  HETATM  2191  O    .  HOH  A  614  ?   16.21600  -13.56100  35.86000  1.000  44.34216  O   ?  B  ?  547  1
  HETATM  2192  O    .  HOH  A  615  ?   13.57300   11.46200   0.85700  1.000  47.97154  O   ?  B  ?  548  1
  HETATM  2193  O    .  HOH  A  618  ?   12.84800   -1.08800  -7.79700  1.000  50.23497  O   ?  B  ?  549  1
  HETATM  2194  O    B  HOH  A  619  ?    6.93000   -3.61900  44.53400  0.500  20.27875  O   ?  B  ?  550  1
  HETATM  2195  O    .  HOH  A  620  ?   15.15400  -10.44300  40.23100  1.000  49.42172  O   ?  B  ?  551  1
  HETATM  2196  O    .  HOH  A  621  ?   25.42200  -13.02700  27.38900  1.000  50.39815  O   ?  B  ?  552  1
  HETATM  2197  O    .  HOH  A  622  ?    7.13400   14.44300  -4.01200  1.000  51.14034  O   ?  B  ?  553  1
  HETATM  2198  O    .  HOH  A  623  ?   -1.80576  -12.10400  34.68768  1.000  49.92704  O   ?  B  ?  554  1
  HETATM  2199  O    .  HOH  A  625  ?   16.63700   -6.80500  -3.50300  1.000  50.68502  O   ?  B  ?  555  1
  HETATM  2200  O    .  HOH  A  628  ?   10.27200  -17.30600   4.60800  1.000  40.21272  O   ?  B  ?  556  1
  HETATM  2201  O    .  HOH  A  642  ?   26.05400   -1.07100  22.87300  1.000  43.34467  O   ?  B  ?  557  1
  HETATM  2202  O    .  HOH  A  644  ?   22.71100    5.24800  11.71500  1.000  37.55713  O   ?  B  ?  558  1
  HETATM  2203  O    .  HOH  A  654  ?   26.60700    3.81600  32.27100  1.000  50.15601  O   ?  B  ?  559  1
  HETATM  2204  O    B  HOH  A  655  ?   -9.72000    2.91500  28.74400  0.500  20.82881  O   ?  B  ?  560  1
  HETATM  2205  O    B  HOH  A  657  ?    7.84800    6.02400  16.58500  1.000  45.62126  O   ?  B  ?  561  1
  HETATM  2206  O    .  HOH  A  658  ?   10.24900  -16.33900  31.97700  1.000  42.26296  O   ?  B  ?  562  1
  HETATM  2207  O    .  HOH  A  659  ?    9.40700   -2.27300  21.00000  0.500  11.36189  O   ?  B  ?  563  1
  HETATM  2208  O    .  HOH  A  660  ?   13.98000  -22.51000  25.33500  1.000  45.17384  O   ?  B  ?  564  1
  HETATM  2209  O    .  HOH  A  661  ?   -7.23900    2.97200  30.13700  1.000  29.23245  O   ?  B  ?  565  1
  HETATM  2210  O    .  HOH  A  662  ?  -10.95400    5.97800  31.11200  1.000  26.67162  O   ?  B  ?  566  1
  HETATM  2211  O    .  HOH  A  663  ?    0.55400    9.23000  28.55200  0.500  27.86387  O   ?  B  ?  567  1
  HETATM  2212  O    .  HOH  A  664  ?   16.20700  -13.13700  33.10100  0.500  20.90514  O   ?  B  ?  568  1
  HETATM  2213  O    .  HOH  A  665  ?    1.50700    4.21300  26.94500  1.000  12.61730  O   ?  B  ?  569  1
  HETATM  2214  O    B  HOH  A  666  ?    1.24300    5.29800  29.18800  0.500  21.52627  O   ?  B  ?  570  1

loop_
  _atom_site_anisotrop.id
  _atom_site_anisotrop.pdbx_auth_atom_id
  _atom_site_anisotrop.pdbx_label_alt_id
  _atom_site_anisotrop.pdbx_auth_comp_id
  _atom_site_anisotrop.pdbx_auth_asym_id
  _atom_site_anisotrop.pdbx_auth_seq_id
  _atom_site_anisotrop.pdbx_PDB_ins_code
  _atom_site_anisotrop.U[1][1]
  _atom_site_anisotrop.U[2][2]
  _atom_site_anisotrop.U[3][3]
  _atom_site_anisotrop.U[1][2]
  _atom_site_anisotrop.U[1][3]
  _atom_site_anisotrop.U[2][3]
     1  O    .  GLU  A   35  ?  0.51130  0.63260  0.57170  -0.01920   0.07360   0.00490
     2  N    .  GLU  A   35  ?  0.49160  0.61670  0.57700  -0.00510   0.07070   0.00870
     3  CA   .  GLU  A   35  ?  0.49990  0.61720  0.57640  -0.01420   0.06950   0.00720
     4  C    .  GLU  A   35  ?  0.50520  0.61980  0.56710  -0.02390   0.07580   0.01070
     5  CB   .  GLU  A   35  ?  0.50770  0.61480  0.58360  -0.01340   0.06690   0.00280
     6  O    .  LYS  A   36  ?  0.48340  0.54250  0.50310  -0.06030   0.13000   0.03210
     7  N    .  LYS  A   36  ?  0.50240  0.60240  0.55610  -0.04430   0.08220   0.02020
     8  CA   .  LYS  A   36  ?  0.49080  0.57770  0.53960  -0.05540   0.09700   0.02570
     9  C    .  LYS  A   36  ?  0.47620  0.54690  0.50640  -0.06640   0.11340   0.03560
    10  CB   .  LYS  A   36  ?  0.49590  0.58060  0.54810  -0.06230   0.09360   0.02550
    11  N    .  THR  A   37  ?  0.43870  0.53440  0.48610  -0.07000   0.10720   0.04590
    12  CA   .  THR  A   37  ?  0.42500  0.52710  0.46180  -0.07350   0.09110   0.05920
    13  C    .  THR  A   37  ?  0.41960  0.53290  0.44580  -0.07990   0.07260   0.05930
    14  O    .  THR  A   37  ?  0.37610  0.53820  0.42740  -0.11300   0.09220   0.06520
    15  CB   .  THR  A   37  ?  0.43160  0.53050  0.46670  -0.05530   0.10030   0.06510
    16  OG1  .  THR  A   37  ?  0.46230  0.54860  0.47610  -0.04090   0.10880   0.05880
    17  CG2  .  THR  A   37  ?  0.42420  0.51840  0.46260  -0.06030   0.09100   0.07950
    18  N    .  VAL  A   38  ?  0.40880  0.53180  0.44950  -0.07790   0.07270   0.06950
    19  CA   .  VAL  A   38  ?  0.40230  0.53000  0.45290  -0.09090   0.08610   0.10280
    20  C    .  VAL  A   38  ?  0.40200  0.53920  0.43500  -0.08870   0.10790   0.13920
    21  O    .  VAL  A   38  ?  0.40100  0.54830  0.42550  -0.10590   0.15640   0.16000
    22  CB   .  VAL  A   38  ?  0.39490  0.52100  0.46080  -0.08340   0.09130   0.09570
    23  CG1  .  VAL  A   38  ?  0.40170  0.51860  0.47090  -0.09020   0.07620   0.08030
    24  CG2  .  VAL  A   38  ?  0.38200  0.52340  0.45930  -0.08050   0.10530   0.09550
    25  N    .  ILE  A   39  ?  0.40260  0.51760  0.42170  -0.09140   0.09410   0.14810
    26  CA   .  ILE  A   39  ?  0.40390  0.49060  0.40970  -0.08310   0.06110   0.14380
    27  C    .  ILE  A   39  ?  0.39340  0.46220  0.38810  -0.10350   0.06010   0.16030
    28  O    .  ILE  A   39  ?  0.33280  0.47810  0.33190  -0.12510   0.06330   0.15420
    29  CB   .  ILE  A   39  ?  0.42410  0.47890  0.41570  -0.06980   0.04520   0.13330
    30  CG1  .  ILE  A   39  ?  0.44500  0.46830  0.42410  -0.06800   0.04620   0.11550
    31  CG2  .  ILE  A   39  ?  0.42240  0.48270  0.41800  -0.05860   0.02900   0.13220
    32  CD1  .  ILE  A   39  ?  0.45650  0.46380  0.41800  -0.06970   0.05170   0.11780
    33  N    .  LYS  A   40  ?  0.40410  0.44300  0.39700  -0.11970   0.06590   0.18900
    34  CA   .  LYS  A   40  ?  0.42250  0.43600  0.42470  -0.10570   0.05940   0.19100
    35  C    .  LYS  A   40  ?  0.41530  0.43550  0.39120  -0.08800   0.05400   0.21520
    36  O    .  LYS  A   40  ?  0.43010  0.45740  0.36280  -0.08280   0.04860   0.21570
    37  CB   .  LYS  A   40  ?  0.45470  0.44390  0.45470  -0.07130   0.04360   0.16220
    38  O    .  ASN  A   41  ?  0.43700  0.52950  0.56920  -0.08950   0.04540   0.14970
    39  N    .  ASN  A   41  ?  0.41210  0.45300  0.43950  -0.07610   0.01160   0.23860
    40  CA   .  ASN  A   41  ?  0.43490  0.47840  0.50290  -0.05570   0.03700   0.21210
    41  C    .  ASN  A   41  ?  0.46660  0.52110  0.55860  -0.04590   0.03340   0.15110
    42  CB   .  ASN  A   41  ?  0.42880  0.46330  0.50960  -0.04880   0.04060   0.23240
    43  CG   .  ASN  A   41  ?  0.44170  0.45460  0.49380  -0.04260   0.04910   0.26630
    44  OD1  .  ASN  A   41  ?  0.44440  0.44230  0.49000  -0.07690   0.06260   0.24890
    45  ND2  .  ASN  A   41  ?  0.44160  0.45950  0.48660  -0.02950   0.03450   0.26930
    46  O    .  GLU  A   42  ?  0.65760  0.59720  0.63370   0.00740  -0.01130   0.02460
    47  N    .  GLU  A   42  ?  0.53900  0.54500  0.58560  -0.02440   0.03520   0.10580
    48  CA   .  GLU  A   42  ?  0.59950  0.56460  0.59860  -0.00440   0.02750   0.06650
    49  C    .  GLU  A   42  ?  0.63850  0.58810  0.61780   0.00640  -0.00540   0.03440
    50  CB   .  GLU  A   42  ?  0.61390  0.56790  0.60170  -0.00560   0.04810   0.06450
    51  O    .  GLY  A   44  ?  0.53000  0.41870  0.56320  -0.03640   0.00140   0.13360
    52  N    .  GLY  A   44  ?  0.60270  0.54100  0.60260   0.01690   0.01620   0.03710
    53  CA   .  GLY  A   44  ?  0.57120  0.48200  0.58700   0.00330   0.00980   0.07760
    54  C    .  GLY  A   44  ?  0.53900  0.43190  0.57310  -0.02640   0.00210   0.10790
    55  O    .  THR  A   45  ?  0.42180  0.28520  0.38370  -0.13640  -0.11220   0.15310
    56  N    .  THR  A   45  ?  0.51410  0.39250  0.56140  -0.05220  -0.01140   0.12190
    57  CA   .  THR  A   45  ?  0.47550  0.35950  0.53670  -0.09220  -0.01720   0.13770
    58  C    .  THR  A   45  ?  0.41480  0.30460  0.43540  -0.13230  -0.04640   0.14590
    59  CB   .  THR  A   45  ?  0.49990  0.36010  0.57500  -0.08750  -0.01310   0.16770
    60  OG1  .  THR  A   45  ?  0.49370  0.35930  0.56920  -0.07800  -0.01300   0.20680
    61  CG2  .  THR  A   45  ?  0.52170  0.37120  0.59900  -0.08180  -0.00780   0.16600
    62  N    .  ILE  A   46  ?  0.36010  0.29520  0.35310  -0.13860  -0.05530   0.14930
    63  CA   .  ILE  A   46  ?  0.31820  0.30220  0.28710  -0.14740  -0.06910   0.13390
    64  C    .  ILE  A   46  ?  0.31630  0.32570  0.28630  -0.13760  -0.04870   0.14640
    65  O    .  ILE  A   46  ?  0.35570  0.34520  0.32800  -0.12120  -0.01150   0.16830
    66  CB   .  ILE  A   46  ?  0.32710  0.29560  0.25290  -0.15110  -0.06920   0.11970
    67  CG1  .  ILE  A   46  ?  0.33460  0.31250  0.26340  -0.12510  -0.07680   0.08920
    68  CG2  .  ILE  A   46  ?  0.34200  0.32480  0.25460  -0.14120  -0.05020   0.09870
    69  CD1  .  ILE  A   46  ?  0.34180  0.33910  0.28830  -0.11460  -0.08490   0.05290
    70  N    .  SER  A   47  ?  0.32060  0.35020  0.26950  -0.14020  -0.04180   0.12770
    71  CA   .  SER  A   47  ?  0.32150  0.36370  0.27620  -0.11230  -0.00590   0.14930
    72  C    .  SER  A   47  ?  0.31190  0.39130  0.28550  -0.11880   0.03530   0.14140
    73  O    .  SER  A   47  ?  0.34940  0.42300  0.30800  -0.10480   0.07360   0.15090
    74  CB   .  SER  A   47  ?  0.35920  0.41250  0.34980  -0.06150   0.00330   0.10550
    75  OG   .  SER  A   47  ?  0.38330  0.43930  0.37340  -0.05960   0.01400   0.09980
    76  N    .  ILE  A   48  ?  0.24260  0.41620  0.21740  -0.11410   0.00700   0.11830
    77  CA   .  ILE  A   48  ?  0.22060  0.44280  0.21940  -0.09010  -0.01570   0.11560
    78  C    .  ILE  A   48  ?  0.16960  0.46360  0.25050  -0.09340  -0.01640   0.11110
    79  O    .  ILE  A   48  ?  0.22650  0.47020  0.27040  -0.11230   0.02850   0.11730
    80  CB   .  ILE  A   48  ?  0.21850  0.43800  0.21720  -0.08700  -0.02510   0.09690
    81  CG1  .  ILE  A   48  ?  0.25360  0.41590  0.21780  -0.09090  -0.01050   0.09150
    82  CG2  .  ILE  A   48  ?  0.24860  0.44830  0.22110  -0.05800  -0.02770   0.08980
    83  CD1  .  ILE  A   48  ?  0.27980  0.40970  0.26320  -0.07080  -0.02170   0.07930
    84  N    .  SER  A   49  ?  0.17340  0.47910  0.24270  -0.07080  -0.02460   0.10720
    85  C    .  SER  A   49  ?  0.16110  0.47540  0.25330  -0.03790   0.01870   0.09100
    86  O    .  SER  A   49  ?  0.15840  0.48140  0.25260  -0.03770   0.04630   0.07850
    87  CA   .  SER  A   49  ?  0.18850  0.47420  0.26000  -0.04150  -0.01270   0.09650
    88  CB   .  SER  A   49  ?  0.20560  0.47940  0.30570  -0.02690  -0.04000   0.09320
    89  OG   .  SER  A   49  ?  0.26910  0.49570  0.35240  -0.03880  -0.01060   0.06790
    90  N    .  GLN  A   50  ?  0.14200  0.48550  0.27630  -0.02440   0.02810   0.09370
    91  CA   .  GLN  A   50  ?  0.14170  0.48160  0.23940  -0.00330   0.03320   0.09270
    92  C    .  GLN  A   50  ?  0.13900  0.50800  0.27140   0.00030   0.01250   0.09650
    93  O    .  GLN  A   50  ?  0.14860  0.53600  0.34010   0.01060   0.01100   0.08670
    94  CB   .  GLN  A   50  ?  0.18190  0.47900  0.23530   0.03050   0.06180   0.08240
    95  CG   .  GLN  A   50  ?  0.20650  0.46670  0.25890   0.03430   0.10030   0.05770
    96  CD   .  GLN  A   50  ?  0.26760  0.47720  0.30290   0.00510   0.15380   0.01630
    97  OE1  .  GLN  A   50  ?  0.31700  0.50360  0.33820   0.00170   0.15310   0.01530
    98  NE2  .  GLN  A   50  ?  0.28630  0.48450  0.30350   0.00190   0.15100   0.01510
    99  N    .  LEU  A   51  ?  0.14610  0.50850  0.27050   0.00780  -0.00750   0.11060
   100  CA   .  LEU  A   51  ?  0.16400  0.48620  0.30060   0.04200  -0.00400   0.11180
   101  C    .  LEU  A   51  ?  0.23160  0.50370  0.33870   0.10470  -0.00350   0.08670
   102  O    .  LEU  A   51  ?  0.21350  0.51650  0.37700   0.13710   0.01730   0.06710
   103  CB   .  LEU  A   51  ?  0.19610  0.46340  0.31660   0.00420   0.01100   0.09950
   104  CG   .  LEU  A   51  ?  0.23080  0.45620  0.35800  -0.01940   0.04800   0.06210
   105  CD1  .  LEU  A   51  ?  0.22040  0.44920  0.35680   0.00130   0.08660   0.05610
   106  CD2  .  LEU  A   51  ?  0.27940  0.46060  0.38220  -0.02900   0.02570   0.05370
   107  N    .  ASN  A   52  ?  0.26490  0.51090  0.36350   0.09740   0.04640   0.04600
   108  C    .  ASN  A   52  ?  0.30650  0.48230  0.34750   0.14500   0.10810   0.01220
   109  O    .  ASN  A   52  ?  0.31900  0.49120  0.33890   0.16340   0.06870   0.02760
   110  CA   .  ASN  A   52  ?  0.30690  0.49300  0.36870   0.11830   0.08110   0.03240
   111  CB   .  ASN  A   52  ?  0.31860  0.49220  0.36670   0.11890   0.08330   0.03710
   112  CG   .  ASN  A   52  ?  0.33550  0.48660  0.34280   0.15080   0.08950   0.01510
   113  OD1  .  ASN  A   52  ?  0.31180  0.47340  0.30680   0.19180   0.09620   0.03010
   114  ND2  .  ASN  A   52  ?  0.34810  0.49050  0.34470   0.13910   0.07360   0.02490
   115  N    .  LYS  A   53  ?  0.27630  0.48370  0.33220   0.14840   0.10320   0.02180
   116  CA   .  LYS  A   53  ?  0.29930  0.47960  0.33640   0.13080   0.11850  -0.00550
   117  C    .  LYS  A   53  ?  0.30900  0.47210  0.30470   0.12710   0.07970   0.00880
   118  O    .  LYS  A   53  ?  0.35270  0.49350  0.33990   0.12050   0.08070   0.02260
   119  CB   .  LYS  A   53  ?  0.29830  0.46900  0.37090   0.14930   0.11000  -0.01910
   120  N    .  ASN  A   54  ?  0.25150  0.44750  0.21630   0.14130   0.07130   0.01520
   121  CA   .  ASN  A   54  ?  0.22340  0.41110  0.21370   0.14120   0.05590   0.00430
   122  C    .  ASN  A   54  ?  0.18130  0.41150  0.19260   0.11520   0.03120   0.02120
   123  O    .  ASN  A   54  ?  0.19170  0.43240  0.16960   0.14050   0.01180  -0.00110
   124  CB   .  ASN  A   54  ?  0.27630  0.40070  0.22590   0.11750   0.07270  -0.02550
   125  CG   .  ASN  A   54  ?  0.34860  0.42400  0.30540   0.07020   0.10270  -0.04110
   126  OD1  .  ASN  A   54  ?  0.40750  0.45740  0.30290   0.03570   0.10270  -0.06160
   127  ND2  .  ASN  A   54  ?  0.40690  0.43900  0.35210   0.02270   0.07430  -0.05520
   128  N    .  VAL  A   55  ?  0.15490  0.41710  0.21350   0.09220   0.03880  -0.00250
   129  CA   .  VAL  A   55  ?  0.14960  0.40670  0.17870   0.07520   0.04500   0.02000
   130  C    .  VAL  A   55  ?  0.13000  0.42190  0.17160   0.05930   0.02950   0.04600
   131  O    .  VAL  A   55  ?  0.13080  0.45810  0.23750   0.04930   0.02990   0.04410
   132  CB   .  VAL  A   55  ?  0.16470  0.37810  0.20700   0.09470   0.05060   0.01760
   133  CG1  .  VAL  A   55  ?  0.17680  0.36900  0.19060   0.08050   0.04850   0.03830
   134  CG2  .  VAL  A   55  ?  0.19500  0.35200  0.20390   0.09600   0.04510   0.00580
   135  N    .  TRP  A   56  ?  0.11880  0.42690  0.15390   0.03490   0.01700   0.06670
   136  CA   .  TRP  A   56  ?  0.12350  0.41080  0.16860   0.02900   0.03120   0.06290
   137  C    .  TRP  A   56  ?  0.10890  0.40490  0.16340  -0.00810   0.00100   0.06890
   138  O    .  TRP  A   56  ?  0.11450  0.38910  0.16430  -0.01080   0.00560   0.05280
   139  CB   .  TRP  A   56  ?  0.14800  0.41860  0.16990   0.02720   0.02760   0.07260
   140  CG   .  TRP  A   56  ?  0.14560  0.41720  0.18010   0.02410   0.03190   0.07540
   141  CD1  .  TRP  A   56  ?  0.17040  0.41020  0.16990   0.03920   0.04200   0.06810
   142  CD2  .  TRP  A   56  ?  0.16800  0.41480  0.19350  -0.00260   0.01580   0.08220
   143  NE1  .  TRP  A   56  ?  0.19890  0.42040  0.18080   0.03900   0.01790   0.07600
   144  CE2  .  TRP  A   56  ?  0.18680  0.41920  0.19680   0.02010   0.02130   0.07180
   145  CE3  .  TRP  A   56  ?  0.19100  0.40350  0.21580  -0.01340   0.04310   0.07710
   146  CZ2  .  TRP  A   56  ?  0.21510  0.40650  0.19510   0.01600   0.03120   0.08670
   147  CZ3  .  TRP  A   56  ?  0.22320  0.40340  0.22760  -0.01470   0.06080   0.07270
   148  CH2  .  TRP  A   56  ?  0.24430  0.40390  0.24040   0.00390   0.05920   0.06820
   149  N    .  VAL  A   57  ?  0.13750  0.41200  0.16790  -0.03510  -0.00580   0.07200
   150  CA   .  VAL  A   57  ?  0.15140  0.40020  0.16760  -0.05670  -0.02570   0.09920
   151  C    .  VAL  A   57  ?  0.13890  0.38760  0.18430  -0.04850  -0.00990   0.10870
   152  O    .  VAL  A   57  ?  0.19950  0.40790  0.25260  -0.07760   0.02050   0.12820
   153  CB   .  VAL  A   57  ?  0.17120  0.39580  0.18820  -0.07680  -0.03730   0.09970
   154  CG1  .  VAL  A   57  ?  0.18070  0.38870  0.20100  -0.08340  -0.04740   0.08950
   155  CG2  .  VAL  A   57  ?  0.17310  0.39890  0.20230  -0.03900  -0.02960   0.10410
   156  N    .  HIS  A   58  ?  0.15780  0.35040  0.17910  -0.08800  -0.03460   0.10850
   157  CA   .  HIS  A   58  ?  0.17920  0.32790  0.17330  -0.09620  -0.03910   0.10140
   158  C    .  HIS  A   58  ?  0.19270  0.31270  0.19150  -0.12020  -0.05410   0.11170
   159  O    .  HIS  A   58  ?  0.22090  0.32550  0.18020  -0.12890  -0.04690   0.10610
   160  CB   .  HIS  A   58  ?  0.18000  0.32350  0.18050  -0.10480  -0.03770   0.10600
   161  CG   .  HIS  A   58  ?  0.17960  0.29740  0.17030  -0.09550  -0.04510   0.09450
   162  ND1  .  HIS  A   58  ?  0.19820  0.30060  0.17530  -0.10210  -0.04810   0.07540
   163  CD2  .  HIS  A   58  ?  0.19180  0.28290  0.15490  -0.09270  -0.05230   0.10010
   164  CE1  .  HIS  A   58  ?  0.19280  0.27700  0.17040  -0.11150  -0.03820   0.06120
   165  NE2  .  HIS  A   58  ?  0.19540  0.26780  0.15750  -0.09320  -0.04810   0.07820
   166  N    .  THR  A   59  ?  0.22250  0.31720  0.20350  -0.12720  -0.06320   0.12200
   167  CA   .  THR  A   59  ?  0.23220  0.29860  0.21740  -0.13260  -0.07180   0.11970
   168  C    .  THR  A   59  ?  0.24440  0.26720  0.22210  -0.13320  -0.05440   0.09950
   169  O    .  THR  A   59  ?  0.29420  0.28960  0.25180  -0.14070  -0.04920   0.11700
   170  CB   .  THR  A   59  ?  0.24190  0.33870  0.22920  -0.14810  -0.05090   0.11090
   171  OG1  .  THR  A   59  ?  0.21240  0.37670  0.23320  -0.13430  -0.05110   0.12890
   172  CG2  .  THR  A   59  ?  0.23460  0.36060  0.24690  -0.14060  -0.04600   0.10960
   173  N    .  GLU  A   60  ?  0.26940  0.25430  0.24510  -0.12660  -0.06410   0.11280
   174  CA   .  GLU  A   60  ?  0.27610  0.23290  0.26570  -0.13080  -0.09820   0.10010
   175  C    .  GLU  A   60  ?  0.31420  0.23280  0.31540  -0.13690  -0.10060   0.09630
   176  O    .  GLU  A   60  ?  0.35860  0.22010  0.31960  -0.11450  -0.11380   0.11680
   177  CB   .  GLU  A   60  ?  0.28560  0.24960  0.29050  -0.12630  -0.09050   0.09750
   178  CG   .  GLU  A   60  ?  0.27870  0.26880  0.25210  -0.12400  -0.07130   0.11860
   179  CD   .  GLU  A   60  ?  0.26640  0.27340  0.26550  -0.11490  -0.05780   0.09630
   180  OE1  .  GLU  A   60  ?  0.28250  0.22550  0.28020  -0.09490  -0.05090   0.09920
   181  OE2  .  GLU  A   60  ?  0.25730  0.29260  0.24070  -0.12190  -0.04450   0.08450
   182  N    .  LEU  A   61  ?  0.34650  0.22660  0.35540  -0.14160  -0.10260   0.07300
   183  CA   .  LEU  A   61  ?  0.34740  0.22300  0.40090  -0.14100  -0.08320   0.05910
   184  C    .  LEU  A   61  ?  0.38470  0.28300  0.46290  -0.12780  -0.09610   0.02350
   185  O    .  LEU  A   61  ?  0.41370  0.32180  0.47520  -0.06340  -0.10190   0.02190
   186  CB   .  LEU  A   61  ?  0.34980  0.25520  0.45950  -0.14710  -0.07090   0.07790
   187  CG   .  LEU  A   61  ?  0.33020  0.30450  0.50070  -0.13700  -0.04530   0.09200
   188  CD2  .  LEU  A   61  ?  0.34970  0.35240  0.51070  -0.09490  -0.04440   0.10180
   189  O    .  GLY  A   62  ?  0.48810  0.40390  0.58380  -0.06950  -0.06820  -0.03600
   190  N    .  GLY  A   62  ?  0.38840  0.30870  0.48250  -0.12530  -0.10960  -0.01890
   191  CA   .  GLY  A   62  ?  0.44490  0.35100  0.51710  -0.10050  -0.09370  -0.03360
   192  C    .  GLY  A   62  ?  0.49410  0.39850  0.56260  -0.07230  -0.06540  -0.03470
   193  O    .  SER  A   63  ?  0.59000  0.48720  0.63270  -0.02570   0.00820  -0.01050
   194  N    .  SER  A   63  ?  0.54090  0.43540  0.58570  -0.06300  -0.03810  -0.03230
   195  CA   .  SER  A   63  ?  0.58150  0.46590  0.60620  -0.03960  -0.00890  -0.01680
   196  C    .  SER  A   63  ?  0.58520  0.48090  0.62300  -0.03290   0.00180  -0.01290
   197  CB   .  SER  A   63  ?  0.59970  0.47720  0.60480  -0.02370  -0.00550  -0.00680
   198  N    .  VAL  A   69  ?  0.46370  0.36800  0.37630  -0.10020  -0.07460  -0.06310
   199  CA   .  VAL  A   69  ?  0.43290  0.34370  0.35680  -0.12260  -0.10310  -0.05920
   200  C    .  VAL  A   69  ?  0.38130  0.31040  0.34480  -0.14170  -0.12480  -0.04270
   201  O    .  VAL  A   69  ?  0.38650  0.30860  0.35650  -0.12900  -0.11940  -0.03040
   202  CB   .  VAL  A   69  ?  0.47300  0.38000  0.36940  -0.09180  -0.06720  -0.04130
   203  CG1  .  VAL  A   69  ?  0.48250  0.40200  0.37170  -0.08410  -0.05520  -0.00940
   204  N    .  PRO  A   70  ?  0.33210  0.30120  0.36140  -0.14370  -0.10830   0.01900
   205  CA   .  PRO  A   70  ?  0.28790  0.27360  0.34130  -0.13610  -0.11030   0.05920
   206  C    .  PRO  A   70  ?  0.30150  0.24190  0.29060  -0.13490  -0.11530   0.08710
   207  O    .  PRO  A   70  ?  0.32210  0.26010  0.30720  -0.14360  -0.10840   0.09820
   208  CB   .  PRO  A   70  ?  0.28300  0.32600  0.35190  -0.08290  -0.10660   0.05570
   209  CG   .  PRO  A   70  ?  0.33090  0.33850  0.36380  -0.04830  -0.11920   0.01690
   210  CD   .  PRO  A   70  ?  0.34240  0.33290  0.36660  -0.07750  -0.11010   0.00200
   211  N    .  SER  A   71  ?  0.28860  0.20560  0.27510  -0.12550  -0.07720   0.07580
   212  C    .  SER  A   71  ?  0.23100  0.21640  0.23410  -0.09950  -0.06360   0.09660
   213  O    .  SER  A   71  ?  0.27470  0.24390  0.24130  -0.10400  -0.04250   0.11160
   214  CA   A  SER  A   71  ?  0.24980  0.19550  0.26750  -0.10060  -0.06480   0.08900
   215  CB   A  SER  A   71  ?  0.23610  0.16900  0.29120  -0.08180  -0.05490   0.08770
   216  OG   A  SER  A   71  ?  0.22460  0.17340  0.30490  -0.06130  -0.03610   0.07530
   217  CA   B  SER  A   71  ?  0.27230  0.21630  0.25860  -0.10200  -0.06090   0.07050
   218  CB   B  SER  A   71  ?  0.30150  0.22710  0.26260  -0.08110  -0.04740   0.04470
   219  OG   B  SER  A   71  ?  0.32020  0.22470  0.26280  -0.05740  -0.05870   0.03890
   220  N    .  ASN  A   72  ?  0.18380  0.22480  0.18920  -0.09860  -0.04430   0.07450
   221  CA   .  ASN  A   72  ?  0.14940  0.23390  0.18320  -0.06990  -0.03160   0.07650
   222  C    .  ASN  A   72  ?  0.13470  0.20090  0.16980  -0.07440  -0.02990   0.07160
   223  O    .  ASN  A   72  ?  0.13680  0.16980  0.19910  -0.04490  -0.00400   0.02560
   224  CB   .  ASN  A   72  ?  0.11420  0.24970  0.19490  -0.06150  -0.02880   0.06870
   225  CG   .  ASN  A   72  ?  0.13530  0.28780  0.19560  -0.07390  -0.03020   0.08590
   226  OD1  .  ASN  A   72  ?  0.15880  0.29830  0.22110  -0.10220  -0.04320   0.09060
   227  ND2  .  ASN  A   72  ?  0.13490  0.32320  0.18050  -0.08790  -0.03890   0.08680
   228  N    .  GLY  A   73  ?  0.15060  0.23140  0.15590  -0.08660  -0.03150   0.05980
   229  CA   .  GLY  A   73  ?  0.15670  0.23290  0.15780  -0.09590  -0.02300   0.04740
   230  C    .  GLY  A   73  ?  0.13280  0.25230  0.15010  -0.06490  -0.03050   0.06650
   231  O    .  GLY  A   73  ?  0.13130  0.28230  0.17170  -0.06080  -0.02100   0.06490
   232  N    .  LEU  A   74  ?  0.14730  0.24740  0.14340  -0.05220  -0.03310   0.06290
   233  CA   .  LEU  A   74  ?  0.14940  0.24620  0.15440  -0.03420  -0.02110   0.06280
   234  C    .  LEU  A   74  ?  0.10330  0.24700  0.15450  -0.02710  -0.00550   0.04670
   235  O    .  LEU  A   74  ?  0.11560  0.23590  0.12960  -0.02190   0.00350   0.03110
   236  CB   .  LEU  A   74  ?  0.17740  0.26800  0.19500  -0.01310  -0.03850   0.06160
   237  CG   .  LEU  A   74  ?  0.20220  0.28580  0.20100  -0.00970  -0.02130   0.05520
   238  CD1  .  LEU  A   74  ?  0.21760  0.25480  0.23220   0.01370   0.01970   0.05270
   239  CD2  .  LEU  A   74  ?  0.15990  0.31850  0.21250  -0.00660  -0.04950   0.07270
   240  N    .  VAL  A   75  ?  0.10560  0.26160  0.15240  -0.00350   0.01020   0.02760
   241  CA   .  VAL  A   75  ?  0.11850  0.25990  0.14840   0.01080   0.00470   0.02370
   242  C    .  VAL  A   75  ?  0.12280  0.28230  0.13590   0.02610   0.00400   0.01870
   243  O    .  VAL  A   75  ?  0.11930  0.32740  0.18490   0.03850   0.02750   0.00720
   244  CB   .  VAL  A   75  ?  0.15790  0.28790  0.16650  -0.00990   0.01790   0.05470
   245  CG1  .  VAL  A   75  ?  0.19750  0.31230  0.15850  -0.01270   0.00800   0.05440
   246  CG2  .  VAL  A   75  ?  0.19830  0.28300  0.20610  -0.03100  -0.00650   0.06870
   247  N    .  LEU  A   76  ?  0.12890  0.25090  0.13050   0.04660   0.00660   0.00170
   248  CA   .  LEU  A   76  ?  0.12490  0.26890  0.12010   0.04580   0.00810   0.00320
   249  C    .  LEU  A   76  ?  0.15140  0.27190  0.13010   0.07920   0.00460   0.00680
   250  O    .  LEU  A   76  ?  0.16080  0.24830  0.12330   0.07230   0.00280   0.00140
   251  CB   .  LEU  A   76  ?  0.14600  0.26140  0.11990   0.05470   0.00410   0.00710
   252  CG   .  LEU  A   76  ?  0.17160  0.28080  0.13280   0.05920   0.00020   0.01800
   253  CD1  .  LEU  A   76  ?  0.19350  0.28080  0.12990   0.05250   0.00240   0.02070
   254  CD2  .  LEU  A   76  ?  0.17680  0.33360  0.15050   0.05540  -0.02270   0.01630
   255  N    .  ASN  A   77  ?  0.16110  0.32490  0.13250   0.09290   0.02220  -0.00430
   256  CA   .  ASN  A   77  ?  0.19660  0.36840  0.12580   0.11830   0.01820   0.00350
   257  C    .  ASN  A   77  ?  0.23650  0.35750  0.15310   0.16080  -0.01370  -0.02420
   258  O    .  ASN  A   77  ?  0.26950  0.41250  0.25480   0.18360  -0.01250  -0.06480
   259  CB   .  ASN  A   77  ?  0.20530  0.41760  0.14160   0.10860   0.02230   0.00540
   260  CG   .  ASN  A   77  ?  0.21320  0.44050  0.16120   0.12720   0.01930   0.00530
   261  OD1  .  ASN  A   77  ?  0.24480  0.46580  0.14920   0.10980   0.02370  -0.01480
   262  ND2  .  ASN  A   77  ?  0.26650  0.45710  0.16720   0.08190   0.05070   0.03410
   263  N    .  THR  A   78  ?  0.25720  0.32100  0.16350   0.15290  -0.02590  -0.04490
   264  CA   .  THR  A   78  ?  0.28300  0.30060  0.19870   0.14550  -0.03020  -0.04050
   265  C    .  THR  A   78  ?  0.33380  0.28970  0.19500   0.15150  -0.03400  -0.06750
   266  O    .  THR  A   78  ?  0.34020  0.30440  0.18740   0.15450  -0.04060  -0.05520
   267  CB   .  THR  A   78  ?  0.26350  0.23050  0.21560   0.11390  -0.05700  -0.03240
   268  OG1  .  THR  A   78  ?  0.30330  0.19080  0.22240   0.09660  -0.08380  -0.05380
   269  CG2  .  THR  A   78  ?  0.24340  0.22920  0.18430   0.07520  -0.04370  -0.04790
   270  N    .  SER  A   79  ?  0.36270  0.27920  0.21170   0.14890  -0.01750  -0.08560
   271  CA   .  SER  A   79  ?  0.39460  0.28170  0.24570   0.12040  -0.01850  -0.10010
   272  C    .  SER  A   79  ?  0.38250  0.26960  0.23310   0.09920  -0.05140  -0.10270
   273  O    .  SER  A   79  ?  0.40810  0.30630  0.23920   0.09400  -0.06070  -0.08160
   274  CB   .  SER  A   79  ?  0.43590  0.27590  0.28280   0.11350   0.02170  -0.10590
   275  OG   .  SER  A   79  ?  0.44010  0.26020  0.31270   0.08850   0.03610  -0.10430
   276  N    .  LYS  A   80  ?  0.36090  0.22930  0.23280   0.10720  -0.06820  -0.06920
   277  CA   .  LYS  A   80  ?  0.34610  0.20300  0.23120   0.10330  -0.07380  -0.03770
   278  C    .  LYS  A   80  ?  0.31190  0.18660  0.18970   0.06950  -0.06890  -0.02700
   279  O    .  LYS  A   80  ?  0.30550  0.17450  0.18010   0.02520  -0.02010  -0.01420
   280  CB   .  LYS  A   80  ?  0.38790  0.21860  0.25190   0.08830  -0.03260  -0.01600
   281  CG   .  LYS  A   80  ?  0.39110  0.23280  0.28550   0.08620  -0.03290  -0.02210
   282  N    .  GLY  A   81  ?  0.26410  0.20050  0.16230   0.05330  -0.06310  -0.03960
   283  CA   .  GLY  A   81  ?  0.24640  0.17470  0.14430   0.05460  -0.04310  -0.02260
   284  C    .  GLY  A   81  ?  0.20670  0.17660  0.12820   0.07310  -0.02290  -0.00730
   285  O    .  GLY  A   81  ?  0.24770  0.18460  0.17930   0.08310  -0.04400  -0.02070
   286  N    .  LEU  A   82  ?  0.17480  0.16160  0.11460   0.03640  -0.00990  -0.01060
   287  CA   .  LEU  A   82  ?  0.16120  0.17320  0.11290   0.02400  -0.00080  -0.00140
   288  C    .  LEU  A   82  ?  0.13780  0.15300  0.10830   0.02410   0.00220   0.00030
   289  O    .  LEU  A   82  ?  0.13600  0.16170  0.11810   0.03060  -0.00610   0.00070
   290  CB   .  LEU  A   82  ?  0.16290  0.19740  0.12750   0.00410   0.00610   0.00180
   291  CG   .  LEU  A   82  ?  0.18990  0.21780  0.15120   0.04160   0.05060   0.04990
   292  CD1  .  LEU  A   82  ?  0.17530  0.20210  0.18500   0.00850   0.04640   0.02000
   293  CD2  .  LEU  A   82  ?  0.24400  0.30030  0.28240   0.05940   0.12450   0.09370
   294  N    .  VAL  A   83  ?  0.14350  0.16790  0.09640   0.03040   0.00040  -0.00400
   295  CA   .  VAL  A   83  ?  0.13380  0.17090  0.11340   0.03030   0.01020   0.00010
   296  C    .  VAL  A   83  ?  0.11720  0.17540  0.10820   0.01630  -0.00080  -0.00760
   297  O    .  VAL  A   83  ?  0.11880  0.23220  0.13020   0.02310  -0.00010  -0.01520
   298  CB   .  VAL  A   83  ?  0.16940  0.18790  0.12240   0.04410   0.00890   0.00350
   299  CG1  .  VAL  A   83  ?  0.17940  0.18730  0.13890   0.03310   0.01590   0.01070
   300  CG2  .  VAL  A   83  ?  0.19640  0.17950  0.14500   0.02270   0.01370  -0.01630
   301  N    .  LEU  A   84  ?  0.11420  0.16850  0.10680   0.00850  -0.00300   0.01120
   302  CA   .  LEU  A   84  ?  0.12070  0.17350  0.10480  -0.00670  -0.00770   0.00320
   303  C    .  LEU  A   84  ?  0.10270  0.15750  0.10930  -0.00150  -0.00800  -0.00260
   304  O    .  LEU  A   84  ?  0.10250  0.18350  0.10360  -0.01170  -0.00300   0.00750
   305  CB   .  LEU  A   84  ?  0.14500  0.16900  0.12680  -0.02090  -0.01090   0.02340
   306  CG   .  LEU  A   84  ?  0.17100  0.19350  0.15450  -0.02680  -0.00160   0.03680
   307  CD1  .  LEU  A   84  ?  0.24190  0.18130  0.18650  -0.03750  -0.01220   0.04270
   308  CD2  .  LEU  A   84  ?  0.16590  0.27880  0.18470   0.00910   0.03890   0.07740
   309  N    .  VAL  A   85  ?  0.12050  0.17350  0.10740  -0.01440  -0.00790   0.01390
   310  CA   .  VAL  A   85  ?  0.13150  0.17990  0.11060  -0.03060  -0.01500   0.01130
   311  C    .  VAL  A   85  ?  0.13140  0.18780  0.10910  -0.05380  -0.00700   0.01180
   312  O    .  VAL  A   85  ?  0.15310  0.22690  0.14110  -0.08690   0.00620  -0.00500
   313  CB   .  VAL  A   85  ?  0.14020  0.20540  0.14030  -0.02360  -0.02490   0.04480
   314  CG1  .  VAL  A   85  ?  0.15790  0.26050  0.13800  -0.02800  -0.03470   0.04980
   315  CG2  .  VAL  A   85  ?  0.14270  0.21020  0.18670  -0.00770  -0.01250   0.03520
   316  N    .  ASP  A   86  ?  0.15540  0.16240  0.11500  -0.04520  -0.00880   0.01270
   317  CA   .  ASP  A   86  ?  0.19890  0.14850  0.11970  -0.05770  -0.03060   0.02530
   318  C    .  ASP  A   86  ?  0.21790  0.16870  0.14980  -0.07360  -0.03540   0.02810
   319  O    .  ASP  A   86  ?  0.27780  0.18520  0.15230  -0.10090  -0.04250   0.03940
   320  CB   .  ASP  A   86  ?  0.21180  0.15690  0.13430  -0.04820  -0.03660   0.02360
   321  CG   .  ASP  A   86  ?  0.16630  0.12650  0.12880  -0.02660  -0.01550   0.00360
   322  OD2  .  ASP  A   86  ?  0.18060  0.14040  0.13580  -0.01680   0.00670   0.00470
   323  OD1  .  ASP  A   86  ?  0.17560  0.13720  0.12680  -0.01550  -0.00270  -0.00120
   324  N    A  SER  A   87  ?  0.21290  0.13770  0.19300  -0.05190  -0.05830   0.04880
   325  CA   A  SER  A   87  ?  0.18680  0.13740  0.18030  -0.04580  -0.05460   0.04650
   326  C    A  SER  A   87  ?  0.21480  0.15030  0.21370  -0.06280  -0.05420   0.06780
   327  O    A  SER  A   87  ?  0.20190  0.16300  0.20870  -0.08670  -0.05000   0.06160
   328  CB   A  SER  A   87  ?  0.17630  0.14000  0.11770  -0.01050  -0.00320   0.03840
   329  OG   A  SER  A   87  ?  0.15960  0.11580  0.13080   0.00190  -0.01120   0.03830
   330  N    B  SER  A   87  ?  0.22790  0.16320  0.20130  -0.05870  -0.05420   0.07380
   331  CA   B  SER  A   87  ?  0.23450  0.18570  0.24430  -0.06150  -0.06380   0.09490
   332  C    B  SER  A   87  ?  0.23780  0.17910  0.24580  -0.06250  -0.05240   0.06830
   333  O    B  SER  A   87  ?  0.22810  0.20360  0.22520  -0.07100  -0.02470   0.06130
   334  CB   B  SER  A   87  ?  0.24620  0.22630  0.26460  -0.05900  -0.05380   0.06330
   335  OG   B  SER  A   87  ?  0.24090  0.21340  0.25770  -0.04960  -0.03610  -0.00020
   336  N    .  SER  A   88  ?  0.26020  0.16060  0.26900  -0.06830  -0.03980   0.06870
   337  CA   .  SER  A   88  ?  0.27120  0.15080  0.29550  -0.08880  -0.05460   0.06650
   338  C    .  SER  A   88  ?  0.29040  0.17300  0.24380  -0.08220  -0.06460   0.05570
   339  O    .  SER  A   88  ?  0.29280  0.22070  0.21630  -0.08580  -0.06060   0.06000
   340  CB   .  SER  A   88  ?  0.26870  0.18370  0.33120  -0.09500  -0.04430   0.05250
   341  OG   .  SER  A   88  ?  0.29210  0.19270  0.34470  -0.09940  -0.04750   0.04600
   342  N    .  TRP  A   89  ?  0.32000  0.16810  0.27580  -0.09030  -0.06220   0.07320
   343  CA   .  TRP  A   89  ?  0.33930  0.18620  0.25780  -0.06510  -0.06020   0.06260
   344  C    .  TRP  A   89  ?  0.34300  0.21710  0.21320  -0.07240  -0.03560   0.02750
   345  O    .  TRP  A   89  ?  0.35260  0.22850  0.19300  -0.05590  -0.04370   0.02240
   346  CB   .  TRP  A   89  ?  0.32560  0.18320  0.26850  -0.07800  -0.08560   0.06610
   347  CG   .  TRP  A   89  ?  0.33920  0.18580  0.27190  -0.05990  -0.08610   0.03890
   348  CD1  .  TRP  A   89  ?  0.35330  0.18720  0.27570  -0.02790  -0.08120   0.05620
   349  CD2  .  TRP  A   89  ?  0.35780  0.16860  0.24600  -0.06320  -0.09380   0.02330
   350  NE1  .  TRP  A   89  ?  0.39540  0.17870  0.24250  -0.04770  -0.08740   0.02230
   351  CE2  .  TRP  A   89  ?  0.38910  0.17020  0.24690  -0.05770  -0.09460   0.03010
   352  CE3  .  TRP  A   89  ?  0.39890  0.19880  0.26140  -0.05790  -0.08800   0.00380
   353  CZ2  .  TRP  A   89  ?  0.39340  0.17160  0.25760  -0.08060  -0.09990   0.00120
   354  CZ3  .  TRP  A   89  ?  0.39190  0.20330  0.26940  -0.06110  -0.10350   0.00330
   355  CH2  .  TRP  A   89  ?  0.40640  0.18890  0.28480  -0.06670  -0.08920  -0.00140
   356  N    .  ASP  A   90  ?  0.32810  0.19910  0.17830  -0.04700  -0.06020   0.03110
   357  CA   .  ASP  A   90  ?  0.34120  0.19030  0.16010  -0.05580  -0.04320  -0.01790
   358  C    .  ASP  A   90  ?  0.33750  0.14810  0.16960  -0.03350  -0.03810  -0.02020
   359  O    .  ASP  A   90  ?  0.31040  0.16360  0.15900  -0.01480  -0.04430  -0.00460
   360  CB   .  ASP  A   90  ?  0.39710  0.20370  0.18990  -0.06480  -0.03470  -0.03570
   361  CG   .  ASP  A   90  ?  0.42420  0.19050  0.19450  -0.08390  -0.06090  -0.02340
   362  OD1  .  ASP  A   90  ?  0.42380  0.21540  0.19480  -0.08470  -0.05670  -0.02080
   363  OD2  .  ASP  A   90  ?  0.49570  0.21790  0.27220  -0.06390  -0.01700  -0.04120
   364  N    .  ASP  A   91  ?  0.32470  0.14930  0.15690   0.00400  -0.04480  -0.02070
   365  CA   .  ASP  A   91  ?  0.33010  0.13850  0.17130   0.01080  -0.06320  -0.01620
   366  C    .  ASP  A   91  ?  0.33530  0.12040  0.17100  -0.01280  -0.05040  -0.00470
   367  O    .  ASP  A   91  ?  0.31300  0.13790  0.17210  -0.00780  -0.04420  -0.01630
   368  CB   .  ASP  A   91  ?  0.33260  0.13630  0.18520   0.02560  -0.07470  -0.00980
   369  CG   .  ASP  A   91  ?  0.35820  0.13560  0.18260   0.04450  -0.06520  -0.01770
   370  OD1  .  ASP  A   91  ?  0.33210  0.15400  0.16720   0.02730  -0.05690  -0.02530
   371  OD2  .  ASP  A   91  ?  0.37980  0.15650  0.20680   0.03630  -0.05030  -0.03180
   372  N    .  LYS  A   92  ?  0.34850  0.14950  0.16570  -0.01140  -0.02400   0.00890
   373  CA   .  LYS  A   92  ?  0.35250  0.15140  0.18910  -0.03050  -0.01770   0.00790
   374  C    .  LYS  A   92  ?  0.34020  0.16290  0.18700  -0.04670  -0.04870   0.00880
   375  O    .  LYS  A   92  ?  0.34660  0.16990  0.15870  -0.03820  -0.03120   0.01470
   376  CB   .  LYS  A   92  ?  0.37770  0.19190  0.24250  -0.03110   0.00580   0.00760
   377  CG   .  LYS  A   92  ?  0.40620  0.23780  0.28630  -0.05960   0.02880  -0.02350
   378  N    .  LEU  A   93  ?  0.34030  0.16210  0.18040  -0.06150  -0.04490   0.01800
   379  CA   .  LEU  A   93  ?  0.30760  0.17530  0.16900  -0.07500  -0.05380   0.01120
   380  C    .  LEU  A   93  ?  0.29110  0.17810  0.14440  -0.06530  -0.03210   0.00850
   381  O    .  LEU  A   93  ?  0.26970  0.18170  0.15820  -0.07170  -0.02310   0.00110
   382  CB   .  LEU  A   93  ?  0.30830  0.16490  0.17500  -0.08670  -0.06400  -0.00010
   383  CG   .  LEU  A   93  ?  0.30970  0.18810  0.23540  -0.07970  -0.05820   0.00610
   384  CD1  .  LEU  A   93  ?  0.33210  0.20880  0.24430  -0.07590  -0.07250  -0.00980
   385  CD2  .  LEU  A   93  ?  0.31690  0.21050  0.23560  -0.07500  -0.03530   0.03410
   386  N    .  THR  A   94  ?  0.26240  0.14940  0.14280  -0.05180  -0.02540   0.00260
   387  CA   .  THR  A   94  ?  0.24510  0.14910  0.12350  -0.05340  -0.01390  -0.00480
   388  C    .  THR  A   94  ?  0.24700  0.13980  0.12420  -0.05320  -0.02760   0.00550
   389  O    .  THR  A   94  ?  0.23730  0.14630  0.12640  -0.04540  -0.01890   0.00800
   390  CB   .  THR  A   94  ?  0.22160  0.14900  0.12260  -0.03280  -0.01660  -0.01060
   391  OG1  .  THR  A   94  ?  0.23700  0.16070  0.12840  -0.01950  -0.03080  -0.00340
   392  CG2  .  THR  A   94  ?  0.23210  0.13330  0.11850  -0.03490  -0.00830  -0.00620
   393  N    .  LYS  A   95  ?  0.24770  0.14540  0.13090  -0.02740  -0.03610   0.01420
   394  CA   .  LYS  A   95  ?  0.27160  0.15080  0.14180  -0.03030  -0.03550   0.01340
   395  C    .  LYS  A   95  ?  0.27320  0.14540  0.15220  -0.04620  -0.04380   0.01320
   396  O    .  LYS  A   95  ?  0.26770  0.16060  0.14350  -0.02530  -0.02880   0.00510
   397  CB   .  LYS  A   95  ?  0.28850  0.17270  0.15450  -0.02000  -0.03080   0.01830
   398  CG   .  LYS  A   95  ?  0.29910  0.17080  0.15700  -0.01690  -0.02690   0.01470
   399  CD   .  LYS  A   95  ?  0.32530  0.19420  0.20450   0.01000  -0.03300   0.02770
   400  CE   .  LYS  A   95  ?  0.35770  0.21620  0.26620   0.02340  -0.02880   0.00760
   401  NZ   .  LYS  A   95  ?  0.39170  0.26230  0.34290   0.05480  -0.02910   0.02900
   402  N    .  GLU  A   96  ?  0.27800  0.15520  0.15550  -0.04400  -0.02610   0.02570
   403  CA   .  GLU  A   96  ?  0.28030  0.17480  0.15450  -0.08150  -0.02190   0.00800
   404  C    .  GLU  A   96  ?  0.24290  0.19560  0.16300  -0.06740  -0.02690   0.01550
   405  O    .  GLU  A   96  ?  0.22830  0.20390  0.16140  -0.06700  -0.00430   0.02480
   406  CB   .  GLU  A   96  ?  0.33530  0.22590  0.22490  -0.09470   0.02320  -0.00740
   407  CG   .  GLU  A   96  ?  0.36480  0.29340  0.28750  -0.10090   0.03160   0.00280
   408  CD   .  GLU  A   96  ?  0.41050  0.34040  0.33500  -0.09260   0.08070  -0.00050
   409  OE1  .  GLU  A   96  ?  0.42110  0.36590  0.35120  -0.09950   0.10380   0.02390
   410  OE2  .  GLU  A   96  ?  0.44360  0.33890  0.37420  -0.10190   0.06650  -0.04010
   411  N    .  LEU  A   97  ?  0.21410  0.19380  0.14850  -0.07250  -0.03110   0.03110
   412  CA   .  LEU  A   97  ?  0.22020  0.19630  0.13190  -0.05340  -0.04790   0.01460
   413  C    .  LEU  A   97  ?  0.19190  0.18530  0.12570  -0.04060  -0.02700   0.01500
   414  O    .  LEU  A   97  ?  0.17910  0.19500  0.13370  -0.04540  -0.03180   0.02100
   415  CB   .  LEU  A   97  ?  0.25860  0.20670  0.13350  -0.07880  -0.06030   0.01640
   416  CG   .  LEU  A   97  ?  0.22870  0.21240  0.15440  -0.05140  -0.05080   0.03690
   417  CD1  .  LEU  A   97  ?  0.22210  0.23970  0.19610  -0.05600  -0.05930   0.03380
   418  CD2  .  LEU  A   97  ?  0.25780  0.23160  0.15440  -0.04930  -0.05550   0.04380
   419  N    .  ILE  A   98  ?  0.18280  0.17340  0.12260  -0.04620  -0.03470   0.01040
   420  CA   .  ILE  A   98  ?  0.17910  0.15840  0.12280  -0.03440  -0.02060   0.00140
   421  C    .  ILE  A   98  ?  0.18590  0.15960  0.13000  -0.03780  -0.02480   0.01340
   422  O    .  ILE  A   98  ?  0.15720  0.18290  0.12930  -0.02250  -0.01620  -0.00410
   423  CB   .  ILE  A   98  ?  0.18110  0.14980  0.12710  -0.02040  -0.01510   0.00070
   424  CG1  .  ILE  A   98  ?  0.18860  0.15990  0.12860  -0.04140   0.00300  -0.00070
   425  CG2  .  ILE  A   98  ?  0.18310  0.15180  0.13420  -0.02510  -0.02690  -0.01330
   426  CD1  .  ILE  A   98  ?  0.18550  0.17750  0.14260  -0.05270   0.01800  -0.02200
   427  N    .  GLU  A   99  ?  0.19780  0.18250  0.12930  -0.03670  -0.03510   0.01600
   428  CA   .  GLU  A   99  ?  0.21410  0.19810  0.13090  -0.03610  -0.03920   0.02350
   429  C    .  GLU  A   99  ?  0.20600  0.19260  0.13220  -0.04480  -0.03080   0.03390
   430  O    .  GLU  A   99  ?  0.20350  0.21920  0.12920  -0.03970  -0.01630   0.02870
   431  CB   .  GLU  A   99  ?  0.24400  0.19630  0.15160  -0.03140  -0.01850   0.02770
   432  CG   .  GLU  A   99  ?  0.27150  0.22740  0.16020  -0.00870  -0.03620   0.01100
   433  CD   .  GLU  A   99  ?  0.28420  0.25120  0.19420  -0.01020  -0.04820   0.00820
   434  OE1  .  GLU  A   99  ?  0.33560  0.25480  0.25070  -0.02600  -0.03790   0.01580
   435  OE2  .  GLU  A   99  ?  0.30910  0.25990  0.21080   0.00720  -0.04650   0.00710
   436  N    .  MET  A  100  ?  0.18090  0.20600  0.14290  -0.05630  -0.02990   0.03480
   437  C    .  MET  A  100  ?  0.17300  0.23590  0.14640  -0.02980  -0.01210   0.04690
   438  O    .  MET  A  100  ?  0.17310  0.24930  0.15140  -0.03650  -0.00320   0.04730
   439  CA   .  MET  A  100  ?  0.17530  0.23180  0.15700  -0.05920  -0.02180   0.03590
   440  CB   .  MET  A  100  ?  0.18600  0.28720  0.18720  -0.09440  -0.03040   0.04520
   441  CG   .  MET  A  100  ?  0.22420  0.34220  0.21730  -0.10450  -0.02460   0.07000
   442  SD   .  MET  A  100  ?  0.25780  0.40110  0.24090  -0.11250  -0.03380   0.05770
   443  CE   .  MET  A  100  ?  0.37110  0.36310  0.18810  -0.19000  -0.02440   0.05290
   444  N    .  VAL  A  101  ?  0.15170  0.21850  0.14220  -0.05100  -0.01640   0.04730
   445  CA   .  VAL  A  101  ?  0.16970  0.23370  0.13260  -0.03460  -0.00230   0.04940
   446  C    .  VAL  A  101  ?  0.13860  0.21010  0.12880  -0.01340   0.00150   0.03840
   447  O    .  VAL  A  101  ?  0.14080  0.23710  0.13180  -0.00510   0.00710   0.03830
   448  CB   .  VAL  A  101  ?  0.15740  0.23550  0.12750  -0.03000  -0.02230   0.03570
   449  CG1  .  VAL  A  101  ?  0.19430  0.26130  0.13150  -0.03460  -0.02840   0.04330
   450  CG2  .  VAL  A  101  ?  0.15510  0.24630  0.13110  -0.03840  -0.01100   0.03970
   451  N    .  GLU  A  102  ?  0.14270  0.21450  0.11660  -0.02510  -0.00720   0.02630
   452  CA   .  GLU  A  102  ?  0.15060  0.22450  0.10880  -0.01090  -0.00380   0.01330
   453  C    .  GLU  A  102  ?  0.16670  0.24410  0.11860  -0.01160  -0.00840   0.02670
   454  O    .  GLU  A  102  ?  0.17290  0.25440  0.12430   0.00750  -0.00150   0.01460
   455  CB   .  GLU  A  102  ?  0.15100  0.19470  0.12470  -0.00590  -0.01380   0.01510
   456  CG   .  GLU  A  102  ?  0.13340  0.17220  0.11860  -0.02040  -0.01200   0.00340
   457  CD   .  GLU  A  102  ?  0.15660  0.13950  0.11080  -0.00890  -0.01280   0.01060
   458  OE1  .  GLU  A  102  ?  0.14650  0.16010  0.13780  -0.01850  -0.00910  -0.00080
   459  OE2  .  GLU  A  102  ?  0.14920  0.13390  0.12150  -0.00350  -0.01260  -0.00310
   460  N    .  LYS  A  103  ?  0.17080  0.24800  0.13590  -0.02460   0.00150   0.05810
   461  CA   .  LYS  A  103  ?  0.19470  0.28270  0.15410  -0.00540   0.02380   0.06180
   462  C    .  LYS  A  103  ?  0.19610  0.31060  0.15450  -0.01020   0.02890   0.08400
   463  O    .  LYS  A  103  ?  0.21660  0.32530  0.17050  -0.00590   0.03260   0.06950
   464  CB   .  LYS  A  103  ?  0.23640  0.28730  0.17670  -0.02460   0.02830   0.07180
   465  CG   .  LYS  A  103  ?  0.30450  0.28920  0.22960  -0.02920   0.03750   0.06310
   466  CD   .  LYS  A  103  ?  0.35520  0.29000  0.27510  -0.03870   0.07250   0.07040
   467  CE   .  LYS  A  103  ?  0.38750  0.30540  0.30110  -0.04650   0.06060   0.04290
   468  N    .  LYS  A  104  ?  0.15310  0.30330  0.16580   0.00420   0.02670   0.06850
   469  CA   .  LYS  A  104  ?  0.18410  0.33210  0.18810   0.01910   0.02220   0.07040
   470  C    .  LYS  A  104  ?  0.18600  0.33690  0.18060   0.02380   0.04600   0.05050
   471  O    .  LYS  A  104  ?  0.20270  0.36200  0.19000   0.02860   0.05540   0.03830
   472  CB   .  LYS  A  104  ?  0.16480  0.36230  0.21900   0.01210   0.03330   0.06950
   473  CG   .  LYS  A  104  ?  0.23130  0.39880  0.25020   0.01170   0.02150   0.06000
   474  CD   .  LYS  A  104  ?  0.24620  0.43400  0.28260   0.04710   0.01000   0.04880
   475  CE   .  LYS  A  104  ?  0.28570  0.46220  0.31590   0.06200   0.03990   0.06050
   476  NZ   .  LYS  A  104  ?  0.31240  0.48520  0.33400   0.05020   0.02840   0.06160
   477  N    .  PHE  A  105  ?  0.16500  0.31090  0.17160   0.00610   0.03350   0.05360
   478  CA   .  PHE  A  105  ?  0.17270  0.31750  0.14980   0.04540   0.01980   0.04150
   479  C    .  PHE  A  105  ?  0.16780  0.32010  0.15400   0.05810   0.03810   0.03900
   480  O    .  PHE  A  105  ?  0.20470  0.32180  0.15760   0.07110   0.03270   0.02510
   481  CB   .  PHE  A  105  ?  0.16290  0.32730  0.13980   0.01700   0.01710   0.05100
   482  CG   .  PHE  A  105  ?  0.16320  0.33340  0.17880   0.04980   0.03190   0.04470
   483  CD1  .  PHE  A  105  ?  0.19890  0.38040  0.20790   0.06700   0.00480   0.02880
   484  CD2  .  PHE  A  105  ?  0.17310  0.32060  0.15760   0.05380   0.00720   0.02810
   485  CE1  .  PHE  A  105  ?  0.19600  0.38220  0.22440   0.06980  -0.01720   0.00530
   486  CE2  .  PHE  A  105  ?  0.18210  0.33750  0.17300   0.05670  -0.00550   0.03300
   487  CZ   .  PHE  A  105  ?  0.19920  0.37040  0.19630   0.04660  -0.00970   0.00590
   488  N    .  GLN  A  106  ?  0.16830  0.31160  0.14500   0.04210   0.03610   0.03990
   489  CA   .  GLN  A  106  ?  0.20120  0.30520  0.12000   0.05750   0.02620   0.01410
   490  C    .  GLN  A  106  ?  0.20740  0.27280  0.11010   0.05060   0.02040  -0.01690
   491  O    .  GLN  A  106  ?  0.24240  0.30420  0.12490   0.06730   0.03560  -0.02070
   492  CB   .  GLN  A  106  ?  0.23260  0.31470  0.15210   0.06340   0.05530   0.02720
   493  CG   .  GLN  A  106  ?  0.28520  0.32760  0.17970   0.08580   0.07240   0.03920
   494  CD   .  GLN  A  106  ?  0.38490  0.33920  0.15620   0.05830   0.03110   0.04560
   495  OE1  .  GLN  A  106  ?  0.48200  0.37770  0.19760   0.04480  -0.00980   0.00680
   496  NE2  .  GLN  A  106  ?  0.37750  0.31690  0.16890   0.02210   0.04570   0.02990
   497  N    .  LYS  A  107  ?  0.15590  0.23790  0.12310   0.02470   0.01450  -0.00110
   498  C    .  LYS  A  107  ?  0.15110  0.19590  0.11640   0.01700  -0.00550  -0.01260
   499  O    .  LYS  A  107  ?  0.15070  0.21180  0.14080  -0.00290   0.01070  -0.01930
   500  CA   .  LYS  A  107  ?  0.17590  0.21300  0.14320   0.04030   0.01040  -0.01990
   501  CB   .  LYS  A  107  ?  0.22070  0.24590  0.20080   0.08860   0.01240  -0.01710
   502  CG   .  LYS  A  107  ?  0.28740  0.28010  0.15680   0.10110   0.02600  -0.02420
   503  CD   .  LYS  A  107  ?  0.30780  0.32670  0.17290   0.13910  -0.00870   0.03580
   504  CE   .  LYS  A  107  ?  0.35990  0.34260  0.17200   0.15880  -0.05230  -0.00680
   505  NZ   .  LYS  A  107  ?  0.36960  0.38750  0.18830   0.13480   0.01810  -0.01810
   506  N    .  ARG  A  108  ?  0.13560  0.15550  0.10410   0.01950  -0.00930  -0.00360
   507  CA   .  ARG  A  108  ?  0.13670  0.14550  0.10410   0.01010  -0.01370  -0.00300
   508  C    .  ARG  A  108  ?  0.13070  0.13480  0.11000   0.01880  -0.01780   0.00570
   509  O    .  ARG  A  108  ?  0.16180  0.13880  0.10180   0.02900  -0.01580  -0.00560
   510  CB   .  ARG  A  108  ?  0.12980  0.15250  0.09620   0.00010  -0.00760   0.00260
   511  CG   .  ARG  A  108  ?  0.14410  0.14430  0.09980  -0.00440  -0.00710   0.01010
   512  CD   .  ARG  A  108  ?  0.15140  0.13850  0.09370   0.00230  -0.00660   0.00580
   513  NE   .  ARG  A  108  ?  0.14440  0.12890  0.10800  -0.00200  -0.00780   0.00050
   514  CZ   .  ARG  A  108  ?  0.13770  0.12590  0.10670  -0.02070  -0.01580   0.00550
   515  NH1  .  ARG  A  108  ?  0.14830  0.12700  0.11430  -0.01030  -0.00890  -0.00090
   516  NH2  .  ARG  A  108  ?  0.15760  0.13410  0.11120  -0.02020  -0.01290  -0.00180
   517  N    .  VAL  A  109  ?  0.13670  0.14170  0.09470  -0.00540  -0.00740  -0.00080
   518  CA   .  VAL  A  109  ?  0.13220  0.14110  0.09730   0.00990  -0.00870   0.00190
   519  C    .  VAL  A  109  ?  0.14640  0.12580  0.09370   0.01330  -0.01360  -0.00340
   520  O    .  VAL  A  109  ?  0.13320  0.13260  0.11260   0.02240  -0.01100  -0.00490
   521  CB   .  VAL  A  109  ?  0.14530  0.14500  0.09430   0.00360  -0.00950  -0.01020
   522  CG1  .  VAL  A  109  ?  0.14720  0.14880  0.11340   0.00840  -0.00140  -0.00080
   523  CG2  .  VAL  A  109  ?  0.13310  0.15310  0.12910  -0.01010  -0.00240   0.00040
   524  N    .  THR  A  110  ?  0.12880  0.13030  0.09630   0.01550  -0.00590  -0.00270
   525  CA   .  THR  A  110  ?  0.14170  0.13400  0.11520   0.01340  -0.01020  -0.01940
   526  C    .  THR  A  110  ?  0.12790  0.11600  0.11030   0.00470  -0.01620  -0.01430
   527  O    .  THR  A  110  ?  0.12370  0.13080  0.11480   0.00350  -0.01050  -0.02070
   528  CB   .  THR  A  110  ?  0.16980  0.15650  0.10090   0.02060  -0.01240  -0.02030
   529  OG1  .  THR  A  110  ?  0.17470  0.13530  0.13230   0.01770  -0.00340  -0.01780
   530  CG2  .  THR  A  110  ?  0.21790  0.16830  0.12540   0.00230  -0.00340  -0.02660
   531  N    .  ASP  A  111  ?  0.13360  0.11890  0.10420   0.00790  -0.01140  -0.01340
   532  CA   .  ASP  A  111  ?  0.14410  0.11510  0.10330   0.00020  -0.01790  -0.00330
   533  C    .  ASP  A  111  ?  0.10740  0.12010  0.10000   0.00740  -0.00850  -0.00770
   534  O    .  ASP  A  111  ?  0.11720  0.13160  0.11290   0.00510  -0.00260  -0.00920
   535  CB   .  ASP  A  111  ?  0.14660  0.12870  0.11610  -0.01200  -0.01080  -0.01310
   536  CG   .  ASP  A  111  ?  0.15940  0.12790  0.12260   0.00230  -0.00660  -0.01290
   537  OD1  .  ASP  A  111  ?  0.19020  0.15230  0.12830  -0.01060  -0.00350  -0.02950
   538  OD2  .  ASP  A  111  ?  0.17310  0.14730  0.13170  -0.02280   0.00100  -0.02620
   539  N    .  VAL  A  112  ?  0.12500  0.12070  0.09380   0.00260  -0.01350  -0.01120
   540  CA   .  VAL  A  112  ?  0.11840  0.11130  0.10040   0.00150  -0.00510  -0.00050
   541  C    .  VAL  A  112  ?  0.11370  0.10870  0.09990   0.00370  -0.00230  -0.00790
   542  O    .  VAL  A  112  ?  0.09850  0.18370  0.12740  -0.00900   0.00200   0.01380
   543  CB   .  VAL  A  112  ?  0.12920  0.11330  0.12100   0.00080  -0.01390  -0.00510
   544  CG1  .  VAL  A  112  ?  0.14380  0.12550  0.13090  -0.00980  -0.01740  -0.00210
   545  CG2  .  VAL  A  112  ?  0.15110  0.13080  0.13150  -0.00050  -0.01670   0.00970
   546  N    .  ILE  A  113  ?  0.12560  0.09990  0.09800   0.00280  -0.00830  -0.01090
   547  CA   .  ILE  A  113  ?  0.10370  0.10000  0.10230  -0.00450  -0.00240  -0.00920
   548  C    .  ILE  A  113  ?  0.08990  0.11140  0.10580  -0.00120   0.00730   0.00070
   549  O    .  ILE  A  113  ?  0.10410  0.12450  0.11870  -0.01900   0.00660  -0.00870
   550  CB   .  ILE  A  113  ?  0.13220  0.09690  0.11990   0.01570  -0.00050   0.00030
   551  CG1  .  ILE  A  113  ?  0.17110  0.11730  0.14910   0.02300  -0.00850  -0.00700
   552  CG2  .  ILE  A  113  ?  0.13880  0.12030  0.13180   0.00560   0.00140   0.01880
   553  CD1  .  ILE  A  113  ?  0.15180  0.14670  0.18900   0.04570   0.00860  -0.00450
   554  N    .  ILE  A  114  ?  0.11230  0.10120  0.10670  -0.00630  -0.00240  -0.00340
   555  C    .  ILE  A  114  ?  0.13040  0.08690  0.11480  -0.00200   0.00750  -0.01610
   556  O    .  ILE  A  114  ?  0.15060  0.11290  0.11080  -0.01500   0.00650  -0.00140
   557  CA   A  ILE  A  114  ?  0.12620  0.09120  0.10280  -0.00230   0.00540  -0.01290
   558  CB   A  ILE  A  114  ?  0.11920  0.09470  0.11340   0.00380   0.00910  -0.00000
   559  CG1  A  ILE  A  114  ?  0.14090  0.08970  0.11850   0.01340  -0.01140  -0.01130
   560  CG2  A  ILE  A  114  ?  0.14480  0.09180  0.12860  -0.01390   0.03340  -0.01060
   561  CD1  A  ILE  A  114  ?  0.14460  0.08760  0.09780   0.00850   0.00100   0.01760
   562  CA   B  ILE  A  114  ?  0.14320  0.10780  0.10820   0.01060  -0.00990  -0.01430
   563  CB   B  ILE  A  114  ?  0.17570  0.13080  0.13390   0.03070  -0.02320  -0.02230
   564  CG1  B  ILE  A  114  ?  0.20110  0.15850  0.17710   0.05730  -0.00880  -0.02950
   565  CG2  B  ILE  A  114  ?  0.19170  0.12880  0.13720   0.05210  -0.01840  -0.02850
   566  CD1  B  ILE  A  114  ?  0.21010  0.20710  0.21160   0.04670   0.00530  -0.05710
   567  N    .  THR  A  115  ?  0.12590  0.09250  0.10420   0.01190  -0.00110  -0.01110
   568  CA   .  THR  A  115  ?  0.13370  0.09720  0.11210   0.03450   0.01100  -0.01040
   569  C    .  THR  A  115  ?  0.11780  0.07950  0.10750   0.01540  -0.00140  -0.00940
   570  O    .  THR  A  115  ?  0.13300  0.09130  0.10760   0.01830   0.00800  -0.00550
   571  CB   .  THR  A  115  ?  0.12610  0.10990  0.12420   0.01170   0.01480  -0.01470
   572  OG1  .  THR  A  115  ?  0.13180  0.14130  0.12930   0.01170  -0.00470  -0.00290
   573  CG2  .  THR  A  115  ?  0.17600  0.12100  0.14070   0.02980   0.01630  -0.01290
   574  N    .  HIS  A  116  ?  0.12360  0.08650  0.10270   0.01130   0.00950  -0.00960
   575  CA   .  HIS  A  116  ?  0.13450  0.09490  0.11250   0.01760   0.00830  -0.02130
   576  C    .  HIS  A  116  ?  0.13040  0.09630  0.11920   0.00370   0.00460  -0.01300
   577  O    .  HIS  A  116  ?  0.16540  0.10110  0.13610   0.03400   0.02950  -0.00220
   578  CB   .  HIS  A  116  ?  0.13780  0.10580  0.12030   0.01810   0.00080  -0.01110
   579  CG   .  HIS  A  116  ?  0.11610  0.13710  0.11600   0.02640   0.00960  -0.00010
   580  ND1  .  HIS  A  116  ?  0.12610  0.18820  0.14930   0.03360   0.00260  -0.00930
   581  CD2  .  HIS  A  116  ?  0.14420  0.12620  0.14570  -0.01150  -0.01110   0.00680
   582  CE1  .  HIS  A  116  ?  0.13560  0.20130  0.15520  -0.00340  -0.01860   0.00440
   583  NE2  .  HIS  A  116  ?  0.14880  0.15890  0.15660  -0.02490  -0.03690   0.02000
   584  N    A  ALA  A  117  ?  0.11360  0.11870  0.12770   0.02270  -0.01310  -0.02910
   585  CA   A  ALA  A  117  ?  0.11670  0.12490  0.16250   0.01920  -0.01660  -0.04130
   586  C    A  ALA  A  117  ?  0.14540  0.14640  0.15220   0.04300  -0.04920  -0.02610
   587  O    A  ALA  A  117  ?  0.13980  0.16250  0.21580   0.06250  -0.01610   0.02550
   588  CB   A  ALA  A  117  ?  0.11450  0.13630  0.20270   0.00520  -0.00010  -0.07360
   589  N    B  ALA  A  117  ?  0.12500  0.10500  0.12590   0.02420   0.01020  -0.00780
   590  CA   B  ALA  A  117  ?  0.13700  0.10140  0.13750   0.02230   0.02070  -0.02030
   591  C    B  ALA  A  117  ?  0.14770  0.08820  0.13010   0.01120   0.04790  -0.00500
   592  O    B  ALA  A  117  ?  0.15130  0.10270  0.16540   0.02810   0.02950  -0.03730
   593  CB   B  ALA  A  117  ?  0.11920  0.13190  0.16050   0.03410  -0.00210  -0.03940
   594  N    B  HIS  A  118  ?  0.14410  0.08370  0.16950   0.01650   0.00350  -0.01610
   595  CA   B  HIS  A  118  ?  0.13230  0.07580  0.11780   0.01120  -0.02510  -0.01960
   596  C    B  HIS  A  118  ?  0.13590  0.06720  0.10350   0.01330  -0.01310  -0.02470
   597  O    B  HIS  A  118  ?  0.14920  0.08400  0.07970   0.02790  -0.00850  -0.01390
   598  CB   B  HIS  A  118  ?  0.11300  0.06280  0.10180   0.00510  -0.02800  -0.02600
   599  CG   B  HIS  A  118  ?  0.10590  0.06160  0.09410   0.01490  -0.00930  -0.01710
   600  ND1  B  HIS  A  118  ?  0.10600  0.10490  0.12630  -0.00610  -0.04120  -0.00630
   601  CD2  B  HIS  A  118  ?  0.12510  0.09170  0.13060   0.00140  -0.01470  -0.01120
   602  CE1  B  HIS  A  118  ?  0.14620  0.10530  0.15360  -0.02490  -0.01200  -0.00440
   603  NE2  B  HIS  A  118  ?  0.14980  0.09390  0.13770  -0.02110  -0.01760  -0.01140
   604  N    A  HIS  A  118  ?  0.16120  0.11070  0.19950   0.02590  -0.05280  -0.02420
   605  CA   A  HIS  A  118  ?  0.20180  0.12870  0.18400   0.00210  -0.07450  -0.01070
   606  C    A  HIS  A  118  ?  0.20070  0.11270  0.17900   0.01270  -0.05050  -0.01010
   607  O    A  HIS  A  118  ?  0.19470  0.11650  0.15600  -0.02330  -0.02890   0.00110
   608  CB   A  HIS  A  118  ?  0.22190  0.16130  0.17490  -0.02280  -0.06090   0.00050
   609  CG   A  HIS  A  118  ?  0.23550  0.13800  0.18340  -0.01880  -0.06170  -0.00100
   610  ND1  A  HIS  A  118  ?  0.26690  0.15470  0.15830  -0.05300  -0.09540   0.03360
   611  CD2  A  HIS  A  118  ?  0.26320  0.15050  0.17420  -0.01560  -0.04810  -0.00190
   612  CE1  A  HIS  A  118  ?  0.26590  0.14660  0.17810  -0.01730  -0.07200   0.03110
   613  NE2  A  HIS  A  118  ?  0.27960  0.13330  0.17810   0.00500  -0.04750  -0.00570
   614  N    B  ALA  A  119  ?  0.11740  0.06710  0.13570   0.02360  -0.02660  -0.01940
   615  CA   B  ALA  A  119  ?  0.12230  0.06380  0.16200   0.01790  -0.01840  -0.02240
   616  C    B  ALA  A  119  ?  0.13840  0.07670  0.14490  -0.00400  -0.02230  -0.00960
   617  O    B  ALA  A  119  ?  0.16540  0.09330  0.15010  -0.02830  -0.04710  -0.00020
   618  N    A  ALA  A  119  ?  0.21030  0.11120  0.19020   0.00110  -0.05310   0.00520
   619  CA   A  ALA  A  119  ?  0.22740  0.11500  0.21630  -0.00520  -0.04380   0.01440
   620  C    A  ALA  A  119  ?  0.21180  0.13190  0.19920  -0.01900  -0.05760   0.02660
   621  O    A  ALA  A  119  ?  0.22120  0.15070  0.18410  -0.02910  -0.05470   0.02230
   622  CB   A  ALA  A  119  ?  0.27770  0.13010  0.24670   0.00810  -0.03080   0.00100
   623  N    B  ASP  A  120  ?  0.13510  0.06840  0.11730  -0.02140  -0.00850  -0.02330
   624  CA   B  ASP  A  120  ?  0.13240  0.08650  0.11650  -0.03310  -0.01690  -0.01710
   625  C    B  ASP  A  120  ?  0.11910  0.07920  0.11850   0.00090  -0.02080  -0.01760
   626  O    B  ASP  A  120  ?  0.14710  0.10430  0.12410  -0.01510   0.01450  -0.00530
   627  N    A  ASP  A  120  ?  0.19740  0.13190  0.21950  -0.03370  -0.03820   0.01840
   628  CA   A  ASP  A  120  ?  0.20740  0.16840  0.20820  -0.03040  -0.03030   0.04300
   629  C    A  ASP  A  120  ?  0.19240  0.18930  0.17240  -0.03540  -0.01850   0.02230
   630  O    A  ASP  A  120  ?  0.21180  0.20340  0.21090  -0.06100   0.01390  -0.00240
   631  CB   A  ASP  A  120  ?  0.19690  0.16690  0.22550  -0.03610  -0.07400   0.03070
   632  CG   A  ASP  A  120  ?  0.14950  0.19510  0.22370  -0.02740  -0.03380   0.02550
   633  OD1  A  ASP  A  120  ?  0.19830  0.28780  0.22980  -0.02420  -0.04410   0.08270
   634  OD2  A  ASP  A  120  ?  0.17610  0.17280  0.21130  -0.01790  -0.02650   0.01890
   635  N    B  ARG  A  121  ?  0.10640  0.06280  0.14500  -0.01530  -0.04370  -0.01750
   636  CA   B  ARG  A  121  ?  0.10690  0.06450  0.12880  -0.02840  -0.04630  -0.00300
   637  C    B  ARG  A  121  ?  0.15420  0.07780  0.12740  -0.02540  -0.03730  -0.00140
   638  O    B  ARG  A  121  ?  0.15740  0.05080  0.11160  -0.01210  -0.01200  -0.02440
   639  CB   B  ARG  A  121  ?  0.11580  0.10540  0.13590  -0.01500  -0.02990   0.01600
   640  CG   B  ARG  A  121  ?  0.12190  0.10810  0.13390  -0.00240  -0.02020   0.02140
   641  CD   B  ARG  A  121  ?  0.11620  0.11020  0.10630   0.00880  -0.03710   0.02000
   642  NE   B  ARG  A  121  ?  0.10820  0.11440  0.10830   0.00210  -0.03320   0.01670
   643  CZ   B  ARG  A  121  ?  0.09620  0.11840  0.14430   0.00310  -0.00410   0.00020
   644  NH1  B  ARG  A  121  ?  0.09070  0.13780  0.15540   0.02310  -0.00280  -0.00270
   645  NH2  B  ARG  A  121  ?  0.11310  0.11040  0.15710  -0.01360   0.00510  -0.00890
   646  N    A  ARG  A  121  ?  0.19320  0.12280  0.16360  -0.01360  -0.01470   0.00490
   647  CA   A  ARG  A  121  ?  0.17610  0.13260  0.14180  -0.00020  -0.01970  -0.00150
   648  C    A  ARG  A  121  ?  0.22720  0.13170  0.14570   0.00540  -0.02050  -0.00240
   649  O    A  ARG  A  121  ?  0.22810  0.14290  0.12890   0.02400  -0.00910  -0.02090
   650  CB   A  ARG  A  121  ?  0.15150  0.13130  0.15170  -0.00990  -0.01460   0.00120
   651  CG   A  ARG  A  121  ?  0.12890  0.13940  0.16000   0.00980  -0.00670  -0.00830
   652  CD   A  ARG  A  121  ?  0.16410  0.13850  0.17420  -0.03390   0.01990  -0.01820
   653  NE   A  ARG  A  121  ?  0.15960  0.16200  0.22380  -0.03240   0.01250  -0.01560
   654  CZ   A  ARG  A  121  ?  0.16560  0.15400  0.23270  -0.02580  -0.00450   0.01900
   655  NH1  A  ARG  A  121  ?  0.19550  0.16540  0.28010  -0.03550   0.01040   0.02020
   656  NH2  A  ARG  A  121  ?  0.20140  0.17680  0.22460   0.00820   0.02670   0.03750
   657  N    B  ILE  A  122  ?  0.17530  0.09610  0.13340  -0.03600  -0.07640  -0.00010
   658  CA   B  ILE  A  122  ?  0.21410  0.11970  0.15830  -0.04510  -0.08670   0.00140
   659  C    B  ILE  A  122  ?  0.27940  0.12340  0.17380  -0.05840  -0.08550   0.00640
   660  O    B  ILE  A  122  ?  0.27510  0.11080  0.17840  -0.04700  -0.05890  -0.02960
   661  CB   B  ILE  A  122  ?  0.19020  0.14300  0.17440  -0.01170  -0.08280   0.00450
   662  CG1  B  ILE  A  122  ?  0.16640  0.14780  0.20990  -0.01280  -0.06340   0.00570
   663  CG2  B  ILE  A  122  ?  0.15750  0.15660  0.16470  -0.00240  -0.08690   0.01430
   664  CD1  B  ILE  A  122  ?  0.15720  0.15800  0.20990  -0.00050  -0.06050  -0.00680
   665  N    A  ILE  A  122  ?  0.18610  0.12650  0.16400   0.02940  -0.00670   0.00960
   666  CA   A  ILE  A  122  ?  0.19610  0.13230  0.16130   0.01430  -0.01920  -0.00540
   667  C    A  ILE  A  122  ?  0.28700  0.13020  0.14150  -0.01840  -0.06380  -0.01050
   668  O    A  ILE  A  122  ?  0.27680  0.13300  0.13370  -0.01640  -0.07020  -0.00520
   669  CB   A  ILE  A  122  ?  0.15890  0.16170  0.15890   0.00350  -0.00460  -0.02170
   670  CG1  A  ILE  A  122  ?  0.19150  0.14930  0.17680   0.01220  -0.02040  -0.00700
   671  CG2  A  ILE  A  122  ?  0.20370  0.13580  0.15210   0.06540   0.01560  -0.04280
   672  CD1  A  ILE  A  122  ?  0.17980  0.20240  0.19320   0.00350   0.02620  -0.00210
   673  N    .  GLY  A  123  ?  0.33630  0.13420  0.18400  -0.05370  -0.10640   0.02530
   674  CA   .  GLY  A  123  ?  0.34980  0.13460  0.17600  -0.02860  -0.09670   0.01210
   675  C    .  GLY  A  123  ?  0.31210  0.10830  0.17800  -0.01680  -0.09340   0.01490
   676  O    .  GLY  A  123  ?  0.32120  0.12780  0.17610   0.02240  -0.07620  -0.00270
   677  N    .  GLY  A  124  ?  0.26000  0.11710  0.16480  -0.02340  -0.06730   0.00540
   678  CA   .  GLY  A  124  ?  0.21610  0.13570  0.16170  -0.00680  -0.05290   0.00480
   679  C    .  GLY  A  124  ?  0.21620  0.12820  0.14780   0.01150  -0.04520  -0.00000
   680  O    .  GLY  A  124  ?  0.23470  0.12920  0.13700   0.02090  -0.04390  -0.00480
   681  N    .  ILE  A  125  ?  0.22560  0.12300  0.14500   0.00550  -0.04540  -0.01590
   682  CA   .  ILE  A  125  ?  0.24320  0.13660  0.13700   0.01000  -0.05440  -0.00530
   683  C    .  ILE  A  125  ?  0.23120  0.14120  0.12660   0.02800  -0.02730  -0.02150
   684  O    .  ILE  A  125  ?  0.20920  0.15080  0.12400   0.02120  -0.02770  -0.02160
   685  CB   .  ILE  A  125  ?  0.27350  0.17690  0.16010  -0.03010  -0.06720   0.00520
   686  CG1  .  ILE  A  125  ?  0.28590  0.19030  0.18070  -0.03490  -0.04920   0.01740
   687  CG2  .  ILE  A  125  ?  0.30940  0.22560  0.15520  -0.04510  -0.02410  -0.01100
   688  CD1  .  ILE  A  125  ?  0.28060  0.21090  0.18660   0.01520  -0.02410   0.00090
   689  N    .  LYS  A  126  ?  0.23150  0.15650  0.13520   0.04570  -0.03140  -0.01980
   690  CA   .  LYS  A  126  ?  0.25360  0.17010  0.12910   0.08220  -0.02760  -0.03570
   691  C    .  LYS  A  126  ?  0.22020  0.14780  0.13500   0.05780  -0.03030  -0.02900
   692  O    .  LYS  A  126  ?  0.21710  0.18060  0.14590   0.04780  -0.03820  -0.02680
   693  CB   .  LYS  A  126  ?  0.30020  0.17870  0.15520   0.10970  -0.01560  -0.03870
   694  CG   .  LYS  A  126  ?  0.31760  0.22180  0.19240   0.13300  -0.03720  -0.04760
   695  CD   .  LYS  A  126  ?  0.36550  0.24680  0.22710   0.14800  -0.03010  -0.03170
   696  CE   .  LYS  A  126  ?  0.42840  0.28430  0.22270   0.10270  -0.01990  -0.01620
   697  N    .  THR  A  127  ?  0.22080  0.12880  0.13570   0.04360  -0.01940  -0.01760
   698  CA   .  THR  A  127  ?  0.23090  0.12780  0.13050   0.04900  -0.03110  -0.02070
   699  C    .  THR  A  127  ?  0.19990  0.13440  0.12790   0.04730  -0.01940  -0.02420
   700  O    .  THR  A  127  ?  0.21480  0.14230  0.12000   0.04340  -0.03290  -0.01890
   701  CB   .  THR  A  127  ?  0.25330  0.13540  0.13780   0.03090  -0.02390  -0.01740
   702  OG1  .  THR  A  127  ?  0.28190  0.13180  0.16740   0.00920  -0.02580  -0.01250
   703  CG2  .  THR  A  127  ?  0.24230  0.16030  0.14630   0.03150  -0.01670  -0.00500
   704  N    .  LEU  A  128  ?  0.20670  0.11150  0.12100   0.03410  -0.03400  -0.01130
   705  CA   .  LEU  A  128  ?  0.19050  0.12020  0.13360   0.03210  -0.03340  -0.01290
   706  C    .  LEU  A  128  ?  0.19270  0.12970  0.14330   0.03330  -0.04250  -0.01360
   707  O    .  LEU  A  128  ?  0.20030  0.14900  0.14300   0.03450  -0.04410  -0.03070
   708  CB   .  LEU  A  128  ?  0.18420  0.11550  0.13670   0.02440  -0.03490  -0.00590
   709  CG   .  LEU  A  128  ?  0.17350  0.12400  0.13230   0.02500  -0.02560  -0.00320
   710  CD1  .  LEU  A  128  ?  0.18210  0.14310  0.13870   0.02860  -0.01750   0.00690
   711  CD2  .  LEU  A  128  ?  0.19360  0.13340  0.14420   0.01030  -0.01260   0.00520
   712  N    .  LYS  A  129  ?  0.16840  0.16160  0.15140   0.02720  -0.02510  -0.01180
   713  C    .  LYS  A  129  ?  0.16840  0.21300  0.14320   0.04280  -0.02850  -0.03970
   714  O    .  LYS  A  129  ?  0.17950  0.22450  0.15100   0.01350  -0.02290  -0.02910
   715  CA   .  LYS  A  129  ?  0.19000  0.23270  0.12640   0.00770  -0.02680  -0.00920
   716  CB   .  LYS  A  129  ?  0.23760  0.30070  0.12780  -0.02570  -0.00270  -0.01660
   717  CG   .  LYS  A  129  ?  0.25970  0.34820  0.15520  -0.03120  -0.01580  -0.02660
   718  CD   .  LYS  A  129  ?  0.28030  0.33980  0.23960  -0.03390  -0.02490   0.00260
   719  CE   .  LYS  A  129  ?  0.25110  0.34550  0.30490  -0.01030  -0.08960   0.02490
   720  NZ   .  LYS  A  129  ?  0.25840  0.34420  0.36860   0.02710  -0.09850   0.02460
   721  N    .  GLU  A  130  ?  0.18530  0.18570  0.13460   0.05490  -0.01940  -0.03630
   722  CA   .  GLU  A  130  ?  0.21110  0.20110  0.12620   0.08390  -0.02820  -0.02950
   723  C    .  GLU  A  130  ?  0.19150  0.17840  0.12670   0.06640  -0.03560  -0.01840
   724  O    .  GLU  A  130  ?  0.19040  0.22860  0.12420   0.07130  -0.02580  -0.02580
   725  CB   .  GLU  A  130  ?  0.25400  0.20850  0.16350   0.09710  -0.02150  -0.03510
   726  CG   .  GLU  A  130  ?  0.26620  0.20150  0.16980   0.10740  -0.04190  -0.02450
   727  CD   .  GLU  A  130  ?  0.31660  0.22440  0.21970   0.12880  -0.02170  -0.03620
   728  OE1  .  GLU  A  130  ?  0.36700  0.23620  0.28820   0.11350   0.02530  -0.02480
   729  OE2  .  GLU  A  130  ?  0.33340  0.21310  0.19600   0.08710  -0.01730  -0.03030
   730  N    .  ARG  A  131  ?  0.19390  0.17090  0.11660   0.05430  -0.01720  -0.02270
   731  CA   .  ARG  A  131  ?  0.17450  0.15430  0.12080   0.05690  -0.02030  -0.00740
   732  C    .  ARG  A  131  ?  0.16270  0.16080  0.13010   0.05120  -0.02900  -0.00870
   733  O    .  ARG  A  131  ?  0.17380  0.17120  0.11520   0.04120  -0.01330  -0.02790
   734  CB   .  ARG  A  131  ?  0.19420  0.15610  0.12520   0.03250  -0.01030  -0.00790
   735  CG   .  ARG  A  131  ?  0.21230  0.16240  0.12910   0.03690  -0.01900  -0.00400
   736  CD   .  ARG  A  131  ?  0.22440  0.15180  0.14300   0.02840  -0.01170  -0.01230
   737  NE   .  ARG  A  131  ?  0.23380  0.14980  0.15520   0.01310  -0.00900  -0.00510
   738  CZ   .  ARG  A  131  ?  0.26610  0.16040  0.13790   0.00570  -0.04310  -0.02330
   739  NH1  .  ARG  A  131  ?  0.24680  0.17020  0.17100   0.00620  -0.03090  -0.01980
   740  NH2  .  ARG  A  131  ?  0.32890  0.15060  0.16970   0.00270  -0.03110  -0.02020
   741  N    .  GLY  A  132  ?  0.15060  0.15800  0.12360   0.02790  -0.01920  -0.00650
   742  CA   .  GLY  A  132  ?  0.13210  0.16920  0.13220   0.01610  -0.01610  -0.01100
   743  C    .  GLY  A  132  ?  0.13570  0.14820  0.12540   0.00780  -0.02240  -0.01820
   744  O    .  GLY  A  132  ?  0.13960  0.16620  0.13820   0.02390  -0.02000  -0.04090
   745  N    .  ILE  A  133  ?  0.13940  0.13870  0.11500   0.01650  -0.01490  -0.01620
   746  CA   .  ILE  A  133  ?  0.13240  0.14170  0.12130   0.02220  -0.03340  -0.00900
   747  C    .  ILE  A  133  ?  0.13670  0.13620  0.12060   0.01810  -0.01580  -0.01680
   748  O    .  ILE  A  133  ?  0.18990  0.15420  0.13250   0.04190   0.01440  -0.01430
   749  CB   .  ILE  A  133  ?  0.14040  0.12790  0.11470   0.02280  -0.02010  -0.01190
   750  CG1  .  ILE  A  133  ?  0.16110  0.13680  0.13590   0.01050  -0.02750  -0.00980
   751  CG2  .  ILE  A  133  ?  0.13520  0.14020  0.12860   0.01690  -0.02110  -0.01580
   752  CD1  .  ILE  A  133  ?  0.16380  0.14910  0.14310   0.00150  -0.01670  -0.01950
   753  N    .  LYS  A  134  ?  0.13080  0.14650  0.12980   0.00700  -0.02080  -0.01200
   754  C    .  LYS  A  134  ?  0.11520  0.14750  0.13080   0.00050  -0.00150  -0.00500
   755  O    .  LYS  A  134  ?  0.10500  0.25100  0.13080   0.00440  -0.00670  -0.02370
   756  NZ   .  LYS  A  134  ?  0.36790  0.27350  0.36260  -0.02900  -0.07930  -0.08720
   757  CA   .  LYS  A  134  ?  0.12450  0.14170  0.13050   0.00150  -0.01650  -0.00060
   758  CB   .  LYS  A  134  ?  0.15090  0.14200  0.18710  -0.00990  -0.00030  -0.02090
   759  CG   .  LYS  A  134  ?  0.16700  0.16370  0.26080  -0.02220  -0.03210  -0.06100
   760  CD   .  LYS  A  134  ?  0.25930  0.21270  0.35460  -0.03400  -0.06110  -0.07530
   761  CE   .  LYS  A  134  ?  0.30310  0.24200  0.38420  -0.03090  -0.07890  -0.08930
   762  N    .  ALA  A  135  ?  0.12540  0.12690  0.13870   0.00880  -0.01610  -0.00290
   763  CA   .  ALA  A  135  ?  0.13690  0.11430  0.12440  -0.00200  -0.01070   0.00330
   764  C    .  ALA  A  135  ?  0.10790  0.12140  0.13750  -0.00210   0.00040  -0.02380
   765  O    .  ALA  A  135  ?  0.12410  0.14760  0.17270   0.01960   0.03410  -0.00130
   766  CB   .  ALA  A  135  ?  0.17040  0.13300  0.15570  -0.01140  -0.00760  -0.00820
   767  N    .  HIS  A  136  ?  0.10970  0.10790  0.12090  -0.00730  -0.00020  -0.01700
   768  C    .  HIS  A  136  ?  0.09760  0.09880  0.12230  -0.00710   0.00050  -0.01360
   769  O    .  HIS  A  136  ?  0.10560  0.12050  0.11320  -0.02400   0.00150  -0.01010
   770  CA   A  HIS  A  136  ?  0.11210  0.10100  0.12530  -0.01820   0.00230  -0.01730
   771  CB   A  HIS  A  136  ?  0.11850  0.11340  0.12980  -0.02040   0.01980  -0.03920
   772  CG   A  HIS  A  136  ?  0.11280  0.11500  0.14940  -0.01950   0.02330  -0.02990
   773  ND1  A  HIS  A  136  ?  0.14030  0.12140  0.15500  -0.03170   0.00940  -0.04780
   774  CD2  A  HIS  A  136  ?  0.11980  0.14340  0.15200  -0.00390   0.01250  -0.03140
   775  CE1  A  HIS  A  136  ?  0.15380  0.14490  0.16950  -0.04510   0.03640  -0.04870
   776  NE2  A  HIS  A  136  ?  0.13610  0.16430  0.16530  -0.04150   0.02360  -0.04610
   777  CA   B  HIS  A  136  ?  0.12510  0.09480  0.10620  -0.00400  -0.01320   0.00070
   778  CB   B  HIS  A  136  ?  0.15180  0.09460  0.08950  -0.00530  -0.00420  -0.00260
   779  CG   B  HIS  A  136  ?  0.17200  0.09340  0.12130  -0.00650  -0.00510  -0.00100
   780  ND1  B  HIS  A  136  ?  0.21680  0.12510  0.13910  -0.02050  -0.00430  -0.03420
   781  CD2  B  HIS  A  136  ?  0.19620  0.08210  0.10870   0.00510  -0.00910  -0.02710
   782  CE1  B  HIS  A  136  ?  0.19840  0.13320  0.12650  -0.03040  -0.00800  -0.02430
   783  NE2  B  HIS  A  136  ?  0.18710  0.11180  0.11550  -0.00280  -0.01320  -0.02110
   784  N    .  SER  A  137  ?  0.09600  0.09990  0.11010  -0.00520   0.00730  -0.00610
   785  CA   .  SER  A  137  ?  0.09260  0.09450  0.11810  -0.00220   0.00020  -0.01720
   786  C    .  SER  A  137  ?  0.08430  0.09410  0.11940   0.00450   0.00190  -0.01780
   787  O    .  SER  A  137  ?  0.09470  0.10340  0.12610  -0.01110   0.00510  -0.02310
   788  CB   .  SER  A  137  ?  0.07980  0.11260  0.13170  -0.00180   0.01210  -0.02640
   789  OG   .  SER  A  137  ?  0.09670  0.11850  0.14020   0.00410   0.00790  -0.01420
   790  N    .  THR  A  138  ?  0.08140  0.09330  0.12070  -0.00210   0.01500  -0.01410
   791  CA   .  THR  A  138  ?  0.07960  0.10600  0.12880  -0.00440   0.02180  -0.01210
   792  C    .  THR  A  138  ?  0.09010  0.11280  0.12180  -0.01570   0.01480  -0.02750
   793  O    .  THR  A  138  ?  0.08700  0.11200  0.12170  -0.00610   0.01460  -0.02010
   794  CB   .  THR  A  138  ?  0.09350  0.10730  0.12500   0.00360   0.01580  -0.02030
   795  OG1  .  THR  A  138  ?  0.09640  0.08830  0.11870  -0.00620   0.01710  -0.01670
   796  CG2  .  THR  A  138  ?  0.10260  0.10020  0.13310   0.00640   0.02000  -0.01050
   797  N    .  ALA  A  139  ?  0.08430  0.12320  0.13020  -0.01960   0.02220  -0.01660
   798  CA   .  ALA  A  139  ?  0.09310  0.13970  0.15120  -0.02590   0.03340  -0.02230
   799  C    .  ALA  A  139  ?  0.09010  0.12170  0.14230  -0.01880   0.03430  -0.03110
   800  O    .  ALA  A  139  ?  0.09340  0.13060  0.15350   0.00030   0.02370  -0.02980
   801  CB   .  ALA  A  139  ?  0.11140  0.16540  0.18550  -0.04070   0.04500  -0.03440
   802  N    .  LEU  A  140  ?  0.09140  0.12400  0.12650  -0.01610   0.02440  -0.02360
   803  CA   .  LEU  A  140  ?  0.09590  0.12880  0.12620  -0.01100   0.01770  -0.01160
   804  C    .  LEU  A  140  ?  0.08570  0.12100  0.12380   0.01030   0.01900  -0.02370
   805  O    .  LEU  A  140  ?  0.10450  0.12240  0.14170   0.00280   0.03200  -0.02470
   806  CB   .  LEU  A  140  ?  0.10610  0.12720  0.13580  -0.01010   0.02380  -0.00870
   807  CG   .  LEU  A  140  ?  0.09670  0.14100  0.13430   0.00240   0.01100  -0.01800
   808  CD1  .  LEU  A  140  ?  0.12200  0.15340  0.14830   0.00230   0.03040  -0.03310
   809  CD2  .  LEU  A  140  ?  0.12850  0.15700  0.15070   0.00530   0.00980  -0.00590
   810  N    .  THR  A  141  ?  0.08810  0.09370  0.13170  -0.00010   0.00840  -0.01000
   811  CA   .  THR  A  141  ?  0.07950  0.08960  0.12790   0.01230   0.00870  -0.01140
   812  C    .  THR  A  141  ?  0.09310  0.09930  0.13520   0.00690   0.01870  -0.01980
   813  O    .  THR  A  141  ?  0.10510  0.09930  0.15710   0.01040   0.00260  -0.02060
   814  CB   .  THR  A  141  ?  0.09100  0.08900  0.12490   0.01700  -0.00200  -0.00660
   815  OG1  .  THR  A  141  ?  0.09090  0.09720  0.11460   0.00560   0.00500  -0.01200
   816  CG2  .  THR  A  141  ?  0.10380  0.09610  0.13860   0.00640   0.00010  -0.01010
   817  N    .  ALA  A  142  ?  0.09260  0.11240  0.13960   0.00590   0.00450  -0.02220
   818  CA   .  ALA  A  142  ?  0.10440  0.13950  0.16170   0.02460  -0.00420  -0.01770
   819  C    .  ALA  A  142  ?  0.09030  0.14760  0.21070   0.03320  -0.02010  -0.03830
   820  O    .  ALA  A  142  ?  0.11970  0.16140  0.24100   0.03670  -0.02970  -0.03730
   821  CB   .  ALA  A  142  ?  0.09800  0.15840  0.18170   0.00720  -0.01750  -0.03160
   822  N    A  GLU  A  143  ?  0.09640  0.13570  0.18040   0.00150   0.00050  -0.04050
   823  CA   A  GLU  A  143  ?  0.14220  0.13170  0.15210   0.02970   0.02020  -0.01250
   824  C    A  GLU  A  143  ?  0.10320  0.14290  0.16520   0.02580   0.02200  -0.01660
   825  O    A  GLU  A  143  ?  0.10340  0.12370  0.12990   0.02140   0.03050  -0.00210
   826  CB   A  GLU  A  143  ?  0.10690  0.09300  0.10630   0.03830   0.03000   0.00970
   827  CG   A  GLU  A  143  ?  0.10700  0.11460  0.12860   0.03660   0.01720   0.00470
   828  CD   A  GLU  A  143  ?  0.08640  0.13550  0.10510   0.02110   0.02310   0.01190
   829  OE1  A  GLU  A  143  ?  0.10210  0.14790  0.12470   0.01320   0.01140   0.02730
   830  OE2  A  GLU  A  143  ?  0.11750  0.13740  0.12500   0.03650  -0.01050   0.00900
   831  N    B  GLU  A  143  ?  0.10600  0.17420  0.24190   0.03360   0.03570  -0.06470
   832  CA   B  GLU  A  143  ?  0.13210  0.18140  0.26050   0.03900   0.04790  -0.07180
   833  C    B  GLU  A  143  ?  0.13120  0.16140  0.22950   0.04970   0.04090  -0.05800
   834  O    B  GLU  A  143  ?  0.15520  0.15930  0.20780   0.06540   0.05240  -0.04420
   835  CB   B  GLU  A  143  ?  0.16610  0.22340  0.28970   0.01650   0.09730  -0.06340
   836  CG   B  GLU  A  143  ?  0.22360  0.25800  0.28510   0.00310   0.06370  -0.03860
   837  CD   B  GLU  A  143  ?  0.23370  0.27280  0.28440  -0.01770   0.05000  -0.02300
   838  OE1  B  GLU  A  143  ?  0.21950  0.27210  0.30330  -0.01860   0.06320  -0.05790
   839  OE2  B  GLU  A  143  ?  0.23330  0.33680  0.32910  -0.00760   0.03570   0.00140
   840  N    .  LEU  A  144  ?  0.11740  0.12870  0.21640   0.02950   0.01590  -0.04980
   841  CA   .  LEU  A  144  ?  0.13570  0.11860  0.22510   0.02680   0.00310  -0.04340
   842  C    .  LEU  A  144  ?  0.13540  0.11330  0.24120   0.02870  -0.01530  -0.05370
   843  O    .  LEU  A  144  ?  0.19750  0.12630  0.24190   0.04880  -0.03100  -0.06480
   844  CB   .  LEU  A  144  ?  0.11830  0.12990  0.19120   0.03730   0.00750  -0.03690
   845  CG   .  LEU  A  144  ?  0.12900  0.12950  0.18820   0.03230   0.02060  -0.01860
   846  CD1  .  LEU  A  144  ?  0.14420  0.14260  0.19510   0.03910   0.02150  -0.01590
   847  CD2  .  LEU  A  144  ?  0.14950  0.16730  0.21220   0.02300   0.03860  -0.02410
   848  N    .  ALA  A  145  ?  0.13280  0.12460  0.21490   0.03800  -0.01810  -0.03050
   849  CA   .  ALA  A  145  ?  0.16180  0.13260  0.22140   0.05800  -0.01980  -0.03360
   850  C    .  ALA  A  145  ?  0.15250  0.14760  0.21590   0.04310  -0.02240  -0.03400
   851  O    .  ALA  A  145  ?  0.21990  0.14780  0.22880   0.07450  -0.04130  -0.03960
   852  CB   .  ALA  A  145  ?  0.16620  0.14520  0.22720   0.04190   0.00440  -0.03420
   853  N    .  LYS  A  146  ?  0.15150  0.18200  0.21450   0.05700  -0.01640  -0.02510
   854  CA   .  LYS  A  146  ?  0.17000  0.22960  0.21100   0.07050  -0.01430  -0.02340
   855  C    .  LYS  A  146  ?  0.23000  0.20230  0.18020   0.09570   0.01810  -0.02470
   856  O    .  LYS  A  146  ?  0.22040  0.22080  0.23350   0.12820  -0.00320  -0.01370
   857  CB   .  LYS  A  146  ?  0.12630  0.27620  0.28620   0.04340  -0.01350  -0.01410
   858  CG   .  LYS  A  146  ?  0.17410  0.33130  0.33440   0.01950  -0.04070   0.03350
   859  CD   .  LYS  A  146  ?  0.16160  0.39770  0.37640   0.01070  -0.04860   0.04660
   860  CE   .  LYS  A  146  ?  0.22530  0.45090  0.41690  -0.01830  -0.04800   0.05280
   861  NZ   .  LYS  A  146  ?  0.27180  0.48260  0.43570  -0.04650  -0.04030   0.05770
   862  N    A  LYS  A  147  ?  0.24920  0.21020  0.18320   0.10100   0.00840  -0.03940
   863  CA   A  LYS  A  147  ?  0.27950  0.19300  0.21730   0.08780   0.02030  -0.02980
   864  C    A  LYS  A  147  ?  0.25530  0.15530  0.24790   0.10370   0.01110  -0.02550
   865  O    A  LYS  A  147  ?  0.24640  0.17240  0.27410   0.09830   0.00740  -0.03300
   866  CB   A  LYS  A  147  ?  0.29620  0.21950  0.23790   0.08020   0.02560  -0.02550
   867  CG   A  LYS  A  147  ?  0.29180  0.25420  0.26200   0.03040   0.00590   0.00320
   868  CD   A  LYS  A  147  ?  0.29340  0.27650  0.28810   0.00830  -0.01690   0.04830
   869  CE   A  LYS  A  147  ?  0.29860  0.29580  0.30140  -0.01520   0.00420   0.06860
   870  NZ   A  LYS  A  147  ?  0.29910  0.31880  0.31140  -0.02970  -0.00660   0.05430
   871  N    B  LYS  A  147  ?  0.25690  0.20830  0.18150   0.10510   0.00490  -0.03740
   872  CA   B  LYS  A  147  ?  0.29250  0.19330  0.20920   0.08540   0.00700  -0.02010
   873  C    B  LYS  A  147  ?  0.29190  0.15660  0.22490   0.09460   0.01340  -0.02700
   874  O    B  LYS  A  147  ?  0.32020  0.16120  0.21990   0.09150   0.02570  -0.02360
   875  CB   B  LYS  A  147  ?  0.30470  0.22410  0.22690   0.06670  -0.00360  -0.00500
   876  CG   B  LYS  A  147  ?  0.30400  0.24960  0.25600   0.02770  -0.01350   0.01420
   877  CD   B  LYS  A  147  ?  0.29720  0.27120  0.27970  -0.01280  -0.01810   0.04450
   878  CE   B  LYS  A  147  ?  0.30570  0.28910  0.27580  -0.04810  -0.01430   0.06260
   879  NZ   B  LYS  A  147  ?  0.28680  0.25240  0.26840  -0.06040  -0.01280   0.09130
   880  N    .  ASN  A  148  ?  0.25150  0.15450  0.24160   0.08120  -0.01530  -0.02950
   881  C    .  ASN  A  148  ?  0.26070  0.14910  0.23520   0.06480  -0.05160  -0.02020
   882  O    .  ASN  A  148  ?  0.30040  0.14920  0.22820   0.04660  -0.05430   0.00090
   883  CA   A  ASN  A  148  ?  0.23000  0.14720  0.21690   0.06840  -0.03780  -0.02020
   884  CB   A  ASN  A  148  ?  0.19310  0.15270  0.18850   0.08550  -0.00900  -0.01980
   885  CG   A  ASN  A  148  ?  0.16210  0.14250  0.19220   0.05320   0.02010  -0.01330
   886  OD1  A  ASN  A  148  ?  0.17420  0.18670  0.19630   0.06630   0.03220  -0.00760
   887  ND2  A  ASN  A  148  ?  0.16080  0.15140  0.22790   0.00950  -0.01090  -0.00910
   888  CA   B  ASN  A  148  ?  0.25100  0.16220  0.23050   0.05630  -0.05250  -0.03890
   889  CB   B  ASN  A  148  ?  0.26740  0.18930  0.23950   0.04960  -0.06440  -0.04990
   890  CG   B  ASN  A  148  ?  0.29420  0.20960  0.27190   0.03310  -0.06840  -0.03190
   891  OD1  B  ASN  A  148  ?  0.31220  0.23270  0.32170  -0.00020  -0.07250  -0.01340
   892  ND2  B  ASN  A  148  ?  0.29340  0.22070  0.26500   0.02530  -0.08200  -0.01330
   893  N    .  GLY  A  149  ?  0.29910  0.17330  0.24750   0.10240  -0.07520  -0.03600
   894  CA   .  GLY  A  149  ?  0.34300  0.18730  0.25250   0.11240  -0.09270  -0.03480
   895  C    .  GLY  A  149  ?  0.39440  0.18520  0.23410   0.09040  -0.10440  -0.04520
   896  O    .  GLY  A  149  ?  0.44580  0.21130  0.25020   0.08160  -0.12830  -0.01340
   897  CD1  A  TYR  A  150  ?  0.31900  0.30850  0.23840  -0.02800  -0.00640  -0.04250
   898  N    A  TYR  A  150  ?  0.39140  0.17990  0.21280   0.06910  -0.08250  -0.04870
   899  CA   A  TYR  A  150  ?  0.37110  0.21690  0.20570   0.03800  -0.07450  -0.05110
   900  C    A  TYR  A  150  ?  0.35770  0.19840  0.20150   0.06070  -0.07240  -0.04620
   901  O    A  TYR  A  150  ?  0.34670  0.21520  0.21790   0.05230  -0.05000  -0.08050
   902  CB   A  TYR  A  150  ?  0.36060  0.24490  0.21480   0.00330  -0.04450  -0.03000
   903  CG   A  TYR  A  150  ?  0.34120  0.27980  0.22400  -0.02300  -0.02880  -0.02770
   904  CD2  A  TYR  A  150  ?  0.33390  0.29060  0.23760  -0.02500  -0.00740  -0.02910
   905  CE1  A  TYR  A  150  ?  0.32160  0.31550  0.25320  -0.03440   0.01260  -0.04300
   906  CE2  A  TYR  A  150  ?  0.34100  0.31200  0.24120  -0.02810  -0.00510  -0.02380
   907  CZ   A  TYR  A  150  ?  0.34070  0.31830  0.24580  -0.03560   0.01760  -0.02350
   908  OH   A  TYR  A  150  ?  0.35390  0.32800  0.27630  -0.04230   0.01830  -0.02170
   909  CD2  B  TYR  A  150  ?  0.34040  0.28030  0.23510  -0.05760  -0.04620  -0.07870
   910  N    B  TYR  A  150  ?  0.38850  0.17490  0.21500   0.06640  -0.08520  -0.05410
   911  CA   B  TYR  A  150  ?  0.36890  0.20500  0.20870   0.03430  -0.07680  -0.06590
   912  C    B  TYR  A  150  ?  0.35870  0.19510  0.20660   0.06270  -0.07480  -0.04670
   913  O    B  TYR  A  150  ?  0.34980  0.21840  0.22920   0.06200  -0.06360  -0.06700
   914  CB   B  TYR  A  150  ?  0.35630  0.21250  0.21340  -0.00040  -0.05640  -0.06490
   915  CG   B  TYR  A  150  ?  0.34040  0.23960  0.22110  -0.02300  -0.04040  -0.07210
   916  CD1  B  TYR  A  150  ?  0.31180  0.23480  0.24940  -0.01540  -0.01980  -0.08640
   917  CE2  B  TYR  A  150  ?  0.33460  0.29920  0.27930  -0.06300  -0.03490  -0.06690
   918  CE1  B  TYR  A  150  ?  0.30610  0.26440  0.26500  -0.03170  -0.03150  -0.07920
   919  CZ   B  TYR  A  150  ?  0.31200  0.28800  0.28840  -0.06070  -0.02040  -0.07650
   920  OH   B  TYR  A  150  ?  0.32770  0.30860  0.31030  -0.07250   0.00270  -0.05530
   921  N    .  GLU  A  151  ?  0.39530  0.18150  0.20560   0.05000  -0.07700  -0.03670
   922  CA   .  GLU  A  151  ?  0.36610  0.18530  0.20050   0.06420  -0.09030  -0.04450
   923  C    .  GLU  A  151  ?  0.28500  0.17680  0.19660   0.05710  -0.05710  -0.04180
   924  O    .  GLU  A  151  ?  0.28820  0.16280  0.18190   0.03670  -0.03770  -0.02290
   925  CB   .  GLU  A  151  ?  0.41120  0.20890  0.21920   0.07890  -0.10330  -0.03940
   926  CG   .  GLU  A  151  ?  0.44840  0.25680  0.21790   0.10140  -0.07010  -0.03070
   927  CD   .  GLU  A  151  ?  0.46070  0.28280  0.25010   0.11650  -0.04030  -0.03150
   928  OE1  .  GLU  A  151  ?  0.43700  0.29720  0.24190   0.09180  -0.06450  -0.07620
   929  OE2  .  GLU  A  151  ?  0.50710  0.33560  0.30080   0.10390   0.02050  -0.00250
   930  N    .  GLU  A  152  ?  0.24220  0.16910  0.24140   0.04000  -0.04550  -0.05300
   931  CA   .  GLU  A  152  ?  0.19330  0.19000  0.23630   0.01380  -0.01980  -0.04030
   932  C    .  GLU  A  152  ?  0.17570  0.15940  0.20030   0.00960  -0.02120  -0.03100
   933  O    .  GLU  A  152  ?  0.17570  0.19280  0.19070   0.03040  -0.03610  -0.02740
   934  CB   .  GLU  A  152  ?  0.20960  0.25000  0.27210   0.00510   0.01450  -0.09460
   935  CG   .  GLU  A  152  ?  0.26130  0.32380  0.38140   0.00280   0.06800  -0.02330
   936  CD   .  GLU  A  152  ?  0.28950  0.37280  0.46990   0.01010   0.09740   0.04960
   937  OE1  .  GLU  A  152  ?  0.29420  0.39510  0.50000   0.03270   0.08580   0.06070
   938  OE2  .  GLU  A  152  ?  0.29620  0.39310  0.51030   0.01560   0.14000   0.05270
   939  N    .  PRO  A  153  ?  0.17990  0.14180  0.18160   0.01320  -0.02680  -0.02930
   940  CA   .  PRO  A  153  ?  0.13810  0.13830  0.16610  -0.00370  -0.02370  -0.01840
   941  C    .  PRO  A  153  ?  0.10950  0.15610  0.15340   0.00740  -0.01660  -0.01710
   942  O    .  PRO  A  153  ?  0.11990  0.16180  0.18200   0.00440   0.00340  -0.03140
   943  CB   .  PRO  A  153  ?  0.15600  0.17750  0.17170  -0.02450  -0.04360  -0.01290
   944  CG   .  PRO  A  153  ?  0.23670  0.18590  0.21800   0.03310  -0.06830  -0.06150
   945  CD   .  PRO  A  153  ?  0.23410  0.17820  0.18860   0.00830  -0.06760  -0.03640
   946  N    .  LEU  A  154  ?  0.11350  0.13950  0.15740   0.00400  -0.00990  -0.01900
   947  CA   .  LEU  A  154  ?  0.10290  0.14290  0.17130  -0.00880  -0.00880  -0.02690
   948  C    .  LEU  A  154  ?  0.09800  0.15380  0.15830  -0.01090  -0.00320  -0.03080
   949  O    .  LEU  A  154  ?  0.10040  0.19440  0.18200  -0.03310  -0.01380  -0.02410
   950  CB   .  LEU  A  154  ?  0.13730  0.17080  0.16130  -0.00100  -0.00700  -0.04160
   951  CG   .  LEU  A  154  ?  0.14730  0.22180  0.18080  -0.00090  -0.02730  -0.04520
   952  CD1  .  LEU  A  154  ?  0.19970  0.23350  0.18490   0.00100  -0.00130  -0.04380
   953  CD2  .  LEU  A  154  ?  0.16650  0.25990  0.19290  -0.01990  -0.03540  -0.04290
   954  N    .  GLY  A  155  ?  0.09930  0.14540  0.14500  -0.00840  -0.00020  -0.02180
   955  CA   .  GLY  A  155  ?  0.11320  0.15850  0.15500  -0.01440   0.00750  -0.02880
   956  C    .  GLY  A  155  ?  0.10400  0.15180  0.15830  -0.02360   0.00910  -0.02430
   957  O    .  GLY  A  155  ?  0.14470  0.17560  0.18910  -0.04010   0.03400  -0.00930
   958  N    .  ASP  A  156  ?  0.11100  0.13380  0.15970  -0.01790  -0.00260  -0.02700
   959  C    .  ASP  A  156  ?  0.15470  0.12370  0.16980  -0.03080   0.00760  -0.01690
   960  O    .  ASP  A  156  ?  0.17940  0.11410  0.25060  -0.04900  -0.01150  -0.02420
   961  CA   A  ASP  A  156  ?  0.12860  0.13900  0.16150  -0.03800   0.00420  -0.02040
   962  CB   A  ASP  A  156  ?  0.14220  0.14930  0.16330  -0.05980   0.00650  -0.01910
   963  CG   A  ASP  A  156  ?  0.13410  0.13800  0.14740  -0.03760   0.01480  -0.02530
   964  OD1  A  ASP  A  156  ?  0.12790  0.13210  0.13830  -0.03520   0.02240  -0.01580
   965  OD2  A  ASP  A  156  ?  0.16250  0.13610  0.17410  -0.01880   0.02310  -0.02550
   966  CA   B  ASP  A  156  ?  0.14070  0.13730  0.16020  -0.02530  -0.00080  -0.02800
   967  CB   B  ASP  A  156  ?  0.16530  0.15550  0.17480  -0.04110  -0.00130  -0.03550
   968  CG   B  ASP  A  156  ?  0.15190  0.14840  0.17060  -0.02230  -0.01260  -0.04190
   969  OD1  B  ASP  A  156  ?  0.12980  0.14380  0.15580  -0.03220  -0.01540  -0.01280
   970  OD2  B  ASP  A  156  ?  0.17610  0.15760  0.17080  -0.04410   0.00310  -0.03420
   971  N    .  LEU  A  157  ?  0.11720  0.11270  0.15180  -0.02350   0.01310  -0.01160
   972  CA   .  LEU  A  157  ?  0.13920  0.10110  0.15300  -0.01570   0.02100   0.00290
   973  C    .  LEU  A  157  ?  0.15600  0.09510  0.16250  -0.01810   0.01830  -0.00980
   974  O    .  LEU  A  157  ?  0.17320  0.12030  0.16900  -0.02290   0.04060  -0.01240
   975  CB   .  LEU  A  157  ?  0.12440  0.09310  0.14650  -0.00470   0.00990  -0.01250
   976  CG   .  LEU  A  157  ?  0.11790  0.09350  0.15660  -0.00970   0.00560  -0.02550
   977  CD1  .  LEU  A  157  ?  0.12150  0.10850  0.16500  -0.00210   0.01570  -0.01470
   978  CD2  .  LEU  A  157  ?  0.15310  0.09920  0.15280   0.00560   0.00820  -0.03100
   979  N    .  GLN  A  158  ?  0.17550  0.12230  0.16800  -0.02020   0.01890   0.01100
   980  CA   .  GLN  A  158  ?  0.18700  0.12110  0.20420  -0.05290  -0.00100   0.02480
   981  C    .  GLN  A  158  ?  0.16170  0.11180  0.21220  -0.04500   0.01460   0.02540
   982  O    .  GLN  A  158  ?  0.18630  0.17570  0.28190  -0.06650  -0.01910   0.08270
   983  CB   .  GLN  A  158  ?  0.24540  0.15610  0.23730  -0.09100  -0.04390   0.04010
   984  CG   .  GLN  A  158  ?  0.27350  0.23050  0.25260  -0.09070  -0.06070   0.01850
   985  CD   .  GLN  A  158  ?  0.27670  0.28140  0.27490  -0.11640  -0.06720   0.06270
   986  OE1  .  GLN  A  158  ?  0.31140  0.33450  0.29360  -0.10050  -0.02470   0.08700
   987  NE2  .  GLN  A  158  ?  0.26840  0.29260  0.28120  -0.11620  -0.06510   0.06190
   988  N    .  THR  A  159  ?  0.17280  0.10870  0.18540  -0.03630   0.00670   0.01800
   989  CA   .  THR  A  159  ?  0.17610  0.11260  0.18210  -0.03560  -0.00550   0.00610
   990  C    .  THR  A  159  ?  0.18030  0.08990  0.17050  -0.01800  -0.00020  -0.01090
   991  O    .  THR  A  159  ?  0.17010  0.09380  0.18390  -0.02940   0.01120  -0.01800
   992  CB   .  THR  A  159  ?  0.20770  0.16090  0.18040  -0.01630   0.00900   0.00910
   993  OG1  .  THR  A  159  ?  0.26690  0.27980  0.22300   0.01160   0.03060   0.01540
   994  CG2  .  THR  A  159  ?  0.22730  0.15810  0.16190  -0.02830  -0.01290   0.01760
   995  N    .  VAL  A  160  ?  0.18430  0.08800  0.16580  -0.02880   0.00260  -0.00250
   996  CA   .  VAL  A  160  ?  0.19290  0.09690  0.18130  -0.01210  -0.01260  -0.01070
   997  C    .  VAL  A  160  ?  0.19920  0.09760  0.17380  -0.02810  -0.01580  -0.02130
   998  O    .  VAL  A  160  ?  0.22730  0.12520  0.20360  -0.04510  -0.02530  -0.02570
   999  CB   .  VAL  A  160  ?  0.22400  0.10680  0.21060   0.00520  -0.01170  -0.00840
  1000  CG1  .  VAL  A  160  ?  0.25310  0.13720  0.23620   0.03400  -0.01300  -0.03180
  1001  CG2  .  VAL  A  160  ?  0.25740  0.13600  0.22490   0.02210  -0.03020  -0.00410
  1002  N    .  THR  A  161  ?  0.17610  0.10190  0.16860  -0.00790   0.00080  -0.02660
  1003  CA   .  THR  A  161  ?  0.18590  0.10170  0.16670  -0.00480  -0.02530  -0.03270
  1004  C    .  THR  A  161  ?  0.19760  0.08910  0.17990   0.00250  -0.02160  -0.04880
  1005  O    .  THR  A  161  ?  0.20270  0.11260  0.18360  -0.00590  -0.00660  -0.05560
  1006  CB   .  THR  A  161  ?  0.17790  0.11470  0.20230   0.00810  -0.01540  -0.03140
  1007  OG1  .  THR  A  161  ?  0.22190  0.13260  0.21690   0.01980   0.00990  -0.03140
  1008  CG2  .  THR  A  161  ?  0.21070  0.12400  0.20780  -0.00750  -0.04270  -0.04520
  1009  N    .  ASN  A  162  ?  0.22280  0.11080  0.18640  -0.00400  -0.01950  -0.05370
  1010  C    .  ASN  A  162  ?  0.24440  0.15230  0.18990  -0.00920  -0.02600  -0.07290
  1011  O    .  ASN  A  162  ?  0.26800  0.21540  0.22170  -0.04970  -0.04130  -0.06570
  1012  CA   A  ASN  A  162  ?  0.24740  0.12230  0.19580   0.00900  -0.01390  -0.05930
  1013  CB   A  ASN  A  162  ?  0.26670  0.12230  0.21560   0.02760  -0.01750  -0.06520
  1014  CG   A  ASN  A  162  ?  0.25400  0.11140  0.22060   0.05840  -0.00830  -0.04090
  1015  OD1  A  ASN  A  162  ?  0.25980  0.12430  0.23710   0.06000  -0.02640  -0.04790
  1016  ND2  A  ASN  A  162  ?  0.25780  0.13710  0.22080   0.06440   0.01740  -0.03510
  1017  CA   B  ASN  A  162  ?  0.24280  0.12980  0.21420   0.01040  -0.01300  -0.06860
  1018  CB   B  ASN  A  162  ?  0.26390  0.16460  0.26910   0.02150  -0.01170  -0.08210
  1019  CG   B  ASN  A  162  ?  0.26780  0.22070  0.32340   0.04630   0.00700  -0.05250
  1020  OD1  B  ASN  A  162  ?  0.27380  0.23380  0.33270   0.05360   0.00770  -0.06800
  1021  ND2  B  ASN  A  162  ?  0.30410  0.26310  0.34890   0.04970   0.01350  -0.02880
  1022  N    .  LEU  A  163  ?  0.24000  0.17070  0.18660   0.01430  -0.02850  -0.04920
  1023  CA   .  LEU  A  163  ?  0.24200  0.20210  0.18670   0.02030  -0.02870  -0.03980
  1024  C    .  LEU  A  163  ?  0.26060  0.21250  0.19460   0.00540  -0.04930  -0.06510
  1025  O    .  LEU  A  163  ?  0.26570  0.21320  0.19490   0.02500  -0.05640  -0.07720
  1026  CB   .  LEU  A  163  ?  0.25030  0.20540  0.23560   0.03190   0.00540  -0.05220
  1027  CG   .  LEU  A  163  ?  0.26700  0.23340  0.27930   0.03970   0.03180  -0.03000
  1028  CD1  .  LEU  A  163  ?  0.31670  0.26320  0.32910   0.04030   0.07270  -0.04590
  1029  CD2  .  LEU  A  163  ?  0.28500  0.28780  0.29150   0.04020   0.05360  -0.01490
  1030  N    .  LYS  A  164  ?  0.27840  0.27240  0.19640   0.02930  -0.05460  -0.06580
  1031  CA   .  LYS  A  164  ?  0.31090  0.25810  0.20730   0.06090  -0.04110  -0.07000
  1032  C    .  LYS  A  164  ?  0.29240  0.28180  0.20210   0.03870  -0.08170  -0.05370
  1033  O    .  LYS  A  164  ?  0.30500  0.34250  0.21660   0.00890  -0.06790  -0.01550
  1034  CB   .  LYS  A  164  ?  0.37760  0.28570  0.24910   0.06300  -0.00690  -0.07370
  1035  CG   .  LYS  A  164  ?  0.40830  0.29680  0.27900   0.07340   0.01490  -0.06410
  1036  CD   .  LYS  A  164  ?  0.43090  0.31390  0.32570   0.07890   0.02610  -0.04640
  1037  CE   .  LYS  A  164  ?  0.44640  0.33530  0.35990   0.05930   0.04890  -0.04330
  1038  N    .  PHE  A  165  ?  0.29060  0.24360  0.22360   0.05630  -0.05790  -0.07610
  1039  CA   .  PHE  A  165  ?  0.27490  0.25260  0.24000   0.07140  -0.06640  -0.03820
  1040  C    .  PHE  A  165  ?  0.31960  0.28540  0.23320   0.09700  -0.07050  -0.04200
  1041  O    .  PHE  A  165  ?  0.32270  0.28630  0.22040   0.12270  -0.04740  -0.02200
  1042  CB   .  PHE  A  165  ?  0.24410  0.21380  0.28630   0.06010  -0.03000  -0.03770
  1043  CG   .  PHE  A  165  ?  0.21180  0.18220  0.28250   0.03610  -0.03350  -0.00980
  1044  CD1  .  PHE  A  165  ?  0.20140  0.18230  0.30110   0.04600   0.00140  -0.00680
  1045  CD2  .  PHE  A  165  ?  0.22480  0.16610  0.28240   0.02560  -0.00770  -0.02030
  1046  CE1  .  PHE  A  165  ?  0.21930  0.16030  0.29880   0.02620   0.01540   0.00010
  1047  CE2  .  PHE  A  165  ?  0.22470  0.17450  0.29800   0.01070   0.01280  -0.00970
  1048  CZ   .  PHE  A  165  ?  0.25520  0.14980  0.31190   0.01330   0.01950   0.00300
  1049  N    .  GLY  A  166  ?  0.36640  0.31710  0.23090   0.10300  -0.08960  -0.06120
  1050  CA   .  GLY  A  166  ?  0.38220  0.32440  0.21880   0.11550  -0.08930  -0.06380
  1051  C    .  GLY  A  166  ?  0.42240  0.30680  0.22030   0.10600  -0.08250  -0.08820
  1052  O    .  GLY  A  166  ?  0.45860  0.30870  0.25190   0.10130  -0.06530  -0.07620
  1053  N    .  ASN  A  167  ?  0.42230  0.31230  0.18840   0.12560  -0.09100  -0.09160
  1054  CA   .  ASN  A  167  ?  0.41950  0.30440  0.21830   0.16750  -0.05920  -0.09750
  1055  C    .  ASN  A  167  ?  0.40760  0.29530  0.20670   0.18470  -0.07860  -0.08350
  1056  O    .  ASN  A  167  ?  0.43420  0.31100  0.24410   0.19860  -0.10170  -0.09600
  1057  CB   .  ASN  A  167  ?  0.41880  0.34270  0.24550   0.15130  -0.04230  -0.12790
  1058  N    .  MET  A  168  ?  0.37700  0.26790  0.16700   0.15000  -0.05820  -0.07220
  1059  C    .  MET  A  168  ?  0.27410  0.26170  0.17100   0.12320  -0.04220  -0.05470
  1060  O    .  MET  A  168  ?  0.24910  0.28280  0.20860   0.10680  -0.04090  -0.03520
  1061  CA   .  MET  A  168  ?  0.32550  0.25760  0.14680   0.13000  -0.03440  -0.05530
  1062  CB   .  MET  A  168  ?  0.32260  0.25270  0.17380   0.10830  -0.02200  -0.06420
  1063  CG   .  MET  A  168  ?  0.30060  0.27430  0.18820   0.12650  -0.00970  -0.03800
  1064  SD   .  MET  A  168  ?  0.29040  0.29990  0.18710   0.08340  -0.01230  -0.01940
  1065  CE   .  MET  A  168  ?  0.30140  0.31180  0.20060   0.09170   0.01330   0.00260
  1066  N    .  LYS  A  169  ?  0.26630  0.23530  0.15060   0.10370  -0.02760  -0.06830
  1067  CA   .  LYS  A  169  ?  0.28150  0.17960  0.15930   0.08500  -0.02230  -0.06010
  1068  C    .  LYS  A  169  ?  0.21650  0.17830  0.15280   0.08260  -0.03150  -0.05190
  1069  O    .  LYS  A  169  ?  0.21040  0.21300  0.15370   0.09880  -0.01300  -0.05650
  1070  CB   .  LYS  A  169  ?  0.32830  0.18170  0.18300   0.10580  -0.02600  -0.06400
  1071  CG   .  LYS  A  169  ?  0.36310  0.18250  0.24410   0.09430  -0.02730  -0.08520
  1072  CD   .  LYS  A  169  ?  0.40170  0.19990  0.28030   0.09970  -0.01860  -0.08640
  1073  CE   .  LYS  A  169  ?  0.43420  0.22030  0.34460   0.10620  -0.00170  -0.07910
  1074  NZ   .  LYS  A  169  ?  0.45860  0.25480  0.38060   0.10970  -0.00080  -0.06220
  1075  N    .  VAL  A  170  ?  0.19250  0.17810  0.15060   0.06110  -0.01330  -0.05570
  1076  CA   .  VAL  A  170  ?  0.18610  0.16110  0.15210   0.04490  -0.00830  -0.05810
  1077  C    .  VAL  A  170  ?  0.16950  0.17840  0.16710   0.02720  -0.01640  -0.06230
  1078  O    .  VAL  A  170  ?  0.20520  0.23180  0.16320  -0.00940  -0.01790  -0.05310
  1079  CB   .  VAL  A  170  ?  0.20180  0.15250  0.16540   0.04900  -0.01430  -0.05160
  1080  CG1  .  VAL  A  170  ?  0.21030  0.15570  0.18820   0.06110  -0.01780  -0.06530
  1081  CG2  .  VAL  A  170  ?  0.20560  0.17100  0.18250   0.04600  -0.00690  -0.02520
  1082  N    .  GLU  A  171  ?  0.17700  0.14460  0.13700   0.05040  -0.00910  -0.05230
  1083  CA   .  GLU  A  171  ?  0.17030  0.11940  0.15730   0.04240  -0.01680  -0.04400
  1084  C    .  GLU  A  171  ?  0.14280  0.12020  0.15830   0.03030  -0.02140  -0.04950
  1085  O    .  GLU  A  171  ?  0.14550  0.13660  0.18460   0.01840   0.01030  -0.06990
  1086  CB   .  GLU  A  171  ?  0.18950  0.13320  0.16190   0.04020  -0.00650  -0.03700
  1087  CG   .  GLU  A  171  ?  0.21650  0.16160  0.19250   0.06630  -0.01390  -0.00830
  1088  CD   .  GLU  A  171  ?  0.24970  0.16610  0.23500   0.05340  -0.04010  -0.00050
  1089  OE1  .  GLU  A  171  ?  0.30830  0.16010  0.31420   0.05030  -0.03390   0.00530
  1090  OE2  .  GLU  A  171  ?  0.27160  0.21270  0.22750   0.07660  -0.04270   0.01420
  1091  N    .  THR  A  172  ?  0.15500  0.09150  0.13620   0.02830  -0.00650  -0.03640
  1092  CA   .  THR  A  172  ?  0.14280  0.08750  0.13460   0.01690   0.00610  -0.02410
  1093  C    .  THR  A  172  ?  0.12910  0.07590  0.14840   0.00820   0.00560  -0.00650
  1094  O    .  THR  A  172  ?  0.17020  0.08760  0.14490  -0.00710  -0.00370  -0.01520
  1095  CB   .  THR  A  172  ?  0.12690  0.09200  0.15120   0.00620   0.01450  -0.02190
  1096  OG1  .  THR  A  172  ?  0.14030  0.10540  0.16760   0.00270   0.00060  -0.01260
  1097  CG2  .  THR  A  172  ?  0.14650  0.11750  0.14390   0.02200   0.00890   0.00500
  1098  N    .  PHE  A  173  ?  0.13650  0.07880  0.12370   0.00070  -0.00150  -0.02070
  1099  CA   .  PHE  A  173  ?  0.14390  0.07190  0.13070   0.00390  -0.00650  -0.00980
  1100  C    .  PHE  A  173  ?  0.10980  0.07170  0.12510   0.00690   0.00180   0.00140
  1101  O    .  PHE  A  173  ?  0.11990  0.07750  0.12740  -0.00340   0.01100  -0.00410
  1102  CB   .  PHE  A  173  ?  0.12980  0.08460  0.15320   0.02350   0.00030  -0.00320
  1103  CG   .  PHE  A  173  ?  0.15410  0.07160  0.14710   0.02430  -0.00920  -0.00810
  1104  CD1  .  PHE  A  173  ?  0.17980  0.09120  0.16810   0.01560   0.00640   0.01000
  1105  CD2  .  PHE  A  173  ?  0.16260  0.10400  0.15420   0.03920  -0.00510  -0.00060
  1106  CE1  .  PHE  A  173  ?  0.19720  0.11420  0.19210   0.02890   0.00340   0.02140
  1107  CE2  .  PHE  A  173  ?  0.19140  0.10490  0.17000   0.04530  -0.01130  -0.00970
  1108  CZ   .  PHE  A  173  ?  0.18270  0.10240  0.16710   0.02990  -0.00820   0.00750
  1109  N    .  TYR  A  174  ?  0.11550  0.08270  0.12690  -0.00240   0.00500  -0.01060
  1110  CA   .  TYR  A  174  ?  0.10720  0.09160  0.12090   0.00080   0.00880  -0.01330
  1111  C    .  TYR  A  174  ?  0.12150  0.08800  0.12590   0.00380   0.01640  -0.01200
  1112  O    .  TYR  A  174  ?  0.14980  0.09170  0.14450  -0.01830   0.00510   0.01130
  1113  CB   .  TYR  A  174  ?  0.12650  0.08150  0.15040  -0.01140   0.00620  -0.01900
  1114  CG   .  TYR  A  174  ?  0.10760  0.08880  0.14780  -0.01240   0.01620  -0.00650
  1115  CD1  .  TYR  A  174  ?  0.09930  0.09990  0.14690  -0.00610   0.01060  -0.00780
  1116  CD2  .  TYR  A  174  ?  0.15200  0.09800  0.15450  -0.02500   0.02250   0.00160
  1117  CE1  .  TYR  A  174  ?  0.11780  0.09850  0.14640  -0.01410   0.00580  -0.00980
  1118  CE2  .  TYR  A  174  ?  0.15690  0.10940  0.15860  -0.01500   0.02470  -0.01080
  1119  CZ   .  TYR  A  174  ?  0.15080  0.09810  0.14200  -0.00480   0.01240  -0.01130
  1120  OH   .  TYR  A  174  ?  0.18880  0.11780  0.13840  -0.00630   0.02120  -0.00850
  1121  N    .  PRO  A  175  ?  0.11560  0.08510  0.12480   0.00630   0.00030  -0.00580
  1122  CA   .  PRO  A  175  ?  0.13630  0.09460  0.13090   0.00810   0.00630  -0.00210
  1123  C    .  PRO  A  175  ?  0.14220  0.09400  0.11940   0.00660   0.00440  -0.00250
  1124  O    .  PRO  A  175  ?  0.17350  0.10910  0.12840   0.02650  -0.00310  -0.00090
  1125  CB   .  PRO  A  175  ?  0.11990  0.12080  0.14100   0.00360  -0.00250  -0.00780
  1126  CG   .  PRO  A  175  ?  0.11330  0.10580  0.14330  -0.00360  -0.00600  -0.00100
  1127  CD   .  PRO  A  175  ?  0.11220  0.09640  0.12920  -0.00520   0.00370   0.00250
  1128  N    .  GLY  A  176  ?  0.13070  0.08190  0.12200  -0.00110   0.02340  -0.01060
  1129  CA   .  GLY  A  176  ?  0.14170  0.08900  0.13290  -0.00320   0.02600  -0.00790
  1130  C    .  GLY  A  176  ?  0.11750  0.09160  0.11500  -0.00090   0.01150  -0.00420
  1131  O    .  GLY  A  176  ?  0.12830  0.09030  0.12150  -0.00150   0.01280  -0.00920
  1132  N    .  LYS  A  177  ?  0.12770  0.09070  0.12720   0.00140   0.00440  -0.01390
  1133  CA   .  LYS  A  177  ?  0.12590  0.09260  0.12720   0.01270  -0.00070  -0.01960
  1134  C    .  LYS  A  177  ?  0.11520  0.09790  0.12560   0.00670  -0.00040  -0.01780
  1135  O    .  LYS  A  177  ?  0.13810  0.10650  0.13980   0.01620  -0.02120  -0.00740
  1136  CB   .  LYS  A  177  ?  0.13250  0.12230  0.12940   0.00840   0.01590  -0.01910
  1137  CG   .  LYS  A  177  ?  0.13440  0.13910  0.14850   0.01010   0.03550  -0.02710
  1138  CD   .  LYS  A  177  ?  0.18000  0.21570  0.18550   0.01200   0.05320  -0.05110
  1139  CE   .  LYS  A  177  ?  0.24790  0.25900  0.21010  -0.01800   0.12270  -0.02180
  1140  NZ   .  LYS  A  177  ?  0.33470  0.28340  0.24290  -0.00030   0.14710   0.01360
  1141  N    .  GLY  A  178  ?  0.10440  0.10210  0.13160  -0.00130  -0.00030  -0.01350
  1142  CA   .  GLY  A  178  ?  0.10170  0.10630  0.14380   0.00410  -0.01170  -0.00650
  1143  C    .  GLY  A  178  ?  0.09950  0.09920  0.12680  -0.00010  -0.01640  -0.01380
  1144  O    .  GLY  A  178  ?  0.12700  0.10270  0.12510   0.00160   0.00000  -0.01850
  1145  N    .  HIS  A  179  ?  0.10100  0.10620  0.12730   0.00360  -0.01550  -0.00700
  1146  CA   .  HIS  A  179  ?  0.11040  0.12590  0.12720  -0.00540  -0.01160  -0.00680
  1147  C    .  HIS  A  179  ?  0.12690  0.10300  0.13080  -0.00190  -0.02260  -0.02240
  1148  O    .  HIS  A  179  ?  0.13480  0.10350  0.12590   0.00040  -0.01280  -0.02030
  1149  CB   .  HIS  A  179  ?  0.12590  0.11380  0.14530  -0.00250  -0.00770   0.00620
  1150  CG   .  HIS  A  179  ?  0.12510  0.11920  0.15030  -0.01210  -0.01910  -0.01660
  1151  ND1  .  HIS  A  179  ?  0.16300  0.12610  0.16430  -0.03090  -0.02290   0.00800
  1152  CD2  .  HIS  A  179  ?  0.15430  0.11500  0.14200  -0.00660  -0.01210  -0.00370
  1153  CE1  .  HIS  A  179  ?  0.17180  0.14240  0.15640  -0.02250  -0.02820   0.01610
  1154  NE2  .  HIS  A  179  ?  0.14540  0.13680  0.16960  -0.01770  -0.01580  -0.01970
  1155  N    .  THR  A  180  ?  0.10090  0.10640  0.11950   0.00510  -0.01390  -0.01800
  1156  CA   .  THR  A  180  ?  0.10940  0.09380  0.12250   0.01090  -0.00760  -0.02090
  1157  C    .  THR  A  180  ?  0.11470  0.09610  0.11080   0.01470  -0.00760  -0.02490
  1158  O    .  THR  A  180  ?  0.11300  0.10240  0.11810   0.00570  -0.00310  -0.01530
  1159  CB   .  THR  A  180  ?  0.11450  0.08870  0.12340   0.01560  -0.00140  -0.02640
  1160  OG1  .  THR  A  180  ?  0.10460  0.10270  0.11700   0.01110  -0.00310  -0.01790
  1161  CG2  .  THR  A  180  ?  0.15320  0.09630  0.13760  -0.00330  -0.01710  -0.00460
  1162  N    .  GLU  A  181  ?  0.10390  0.11850  0.10880   0.00940   0.01170  -0.02230
  1163  C    .  GLU  A  181  ?  0.10220  0.09700  0.12700   0.01300   0.01290  -0.01190
  1164  O    .  GLU  A  181  ?  0.16480  0.11240  0.12040   0.01010   0.02390  -0.00150
  1165  CA   A  GLU  A  181  ?  0.10930  0.12450  0.12020   0.00130   0.02170  -0.01430
  1166  CB   A  GLU  A  181  ?  0.14680  0.14220  0.13360  -0.00680   0.04550  -0.02090
  1167  CG   A  GLU  A  181  ?  0.13930  0.18090  0.14470  -0.00490   0.03960  -0.01890
  1168  CD   A  GLU  A  181  ?  0.12280  0.20630  0.16520   0.00430   0.06980  -0.03330
  1169  OE1  A  GLU  A  181  ?  0.12230  0.23770  0.17260   0.00830   0.07360  -0.01510
  1170  OE2  A  GLU  A  181  ?  0.10420  0.23040  0.20840   0.00870   0.06160  -0.01180
  1171  CA   B  GLU  A  181  ?  0.10780  0.11740  0.13220  -0.00470   0.02780  -0.02960
  1172  CB   B  GLU  A  181  ?  0.11630  0.14160  0.14560  -0.01420   0.03150  -0.05060
  1173  CG   B  GLU  A  181  ?  0.09120  0.15850  0.16790   0.01980   0.04220  -0.04750
  1174  CD   B  GLU  A  181  ?  0.13900  0.17380  0.18900   0.01770   0.05250  -0.02470
  1175  OE1  B  GLU  A  181  ?  0.10960  0.18920  0.18470   0.03630   0.05630   0.01900
  1176  OE2  B  GLU  A  181  ?  0.15180  0.18420  0.22580   0.02300   0.08410  -0.03180
  1177  N    .  ASP  A  182  ?  0.08930  0.10180  0.10940   0.00770   0.00760  -0.01320
  1178  CA   .  ASP  A  182  ?  0.08320  0.10050  0.11880   0.00600   0.00790  -0.01730
  1179  C    .  ASP  A  182  ?  0.08260  0.09590  0.11010   0.00180   0.00360  -0.00650
  1180  O    .  ASP  A  182  ?  0.08460  0.10780  0.11260  -0.00070   0.01520  -0.02410
  1181  CB   .  ASP  A  182  ?  0.08310  0.10270  0.11770  -0.00260   0.00830  -0.01350
  1182  CG   .  ASP  A  182  ?  0.07800  0.10750  0.11910   0.01220   0.00270  -0.02650
  1183  OD1  .  ASP  A  182  ?  0.10330  0.09900  0.12620   0.00350  -0.00540  -0.01350
  1184  OD2  .  ASP  A  182  ?  0.09950  0.10430  0.12830   0.00400  -0.00760  -0.01350
  1185  N    .  ASN  A  183  ?  0.07510  0.09350  0.11430   0.01410   0.00980  -0.01100
  1186  CA   .  ASN  A  183  ?  0.08690  0.07660  0.12100   0.00280   0.00190  -0.00640
  1187  C    .  ASN  A  183  ?  0.07550  0.07480  0.11110   0.00080   0.00230  -0.01090
  1188  O    .  ASN  A  183  ?  0.09470  0.07620  0.10790   0.00790   0.01280  -0.00190
  1189  CB   .  ASN  A  183  ?  0.09180  0.09620  0.11660   0.00360  -0.00570  -0.01770
  1190  CG   .  ASN  A  183  ?  0.08310  0.10220  0.11570   0.01050  -0.00530  -0.02970
  1191  OD1  .  ASN  A  183  ?  0.10940  0.10770  0.12850   0.00690  -0.00880  -0.02410
  1192  ND2  .  ASN  A  183  ?  0.09780  0.09050  0.11150   0.00240   0.00900  -0.00230
  1193  N    .  ILE  A  184  ?  0.08070  0.08440  0.10660   0.00140   0.01200  -0.02080
  1194  CA   .  ILE  A  184  ?  0.07780  0.07410  0.10880   0.00760   0.02030  -0.01760
  1195  C    .  ILE  A  184  ?  0.09020  0.07650  0.10410   0.00770   0.00190  -0.00880
  1196  O    .  ILE  A  184  ?  0.09520  0.08090  0.11840   0.00200   0.01960  -0.00710
  1197  CB   .  ILE  A  184  ?  0.09330  0.08520  0.11270  -0.00160   0.00800  -0.01380
  1198  CG1  .  ILE  A  184  ?  0.10520  0.10310  0.11220  -0.00540  -0.00680  -0.00150
  1199  CG2  .  ILE  A  184  ?  0.10530  0.10250  0.12870  -0.00510   0.01030  -0.00390
  1200  CD1  .  ILE  A  184  ?  0.14420  0.10470  0.12640  -0.00610  -0.01220  -0.01700
  1201  N    .  VAL  A  185  ?  0.08830  0.08860  0.10730   0.01410   0.01420  -0.01490
  1202  CA   .  VAL  A  185  ?  0.08640  0.09350  0.11320   0.02100   0.00490  -0.01770
  1203  C    .  VAL  A  185  ?  0.08190  0.09410  0.12800   0.01350   0.02130   0.00010
  1204  O    .  VAL  A  185  ?  0.09950  0.09340  0.13020   0.01540   0.01470  -0.01720
  1205  CB   .  VAL  A  185  ?  0.10200  0.09930  0.12630   0.01680  -0.00080  -0.01060
  1206  CG1  .  VAL  A  185  ?  0.10570  0.10790  0.12660   0.01080  -0.00560  -0.01690
  1207  CG2  .  VAL  A  185  ?  0.12410  0.08040  0.14780   0.01520  -0.00750  -0.00340
  1208  N    .  VAL  A  186  ?  0.10110  0.10140  0.12390   0.01940   0.00400  -0.01180
  1209  CA   .  VAL  A  186  ?  0.11230  0.10720  0.11500   0.02490   0.00280  -0.01660
  1210  C    .  VAL  A  186  ?  0.11120  0.12610  0.11390   0.03130   0.00320  -0.01810
  1211  O    .  VAL  A  186  ?  0.11890  0.14000  0.16970   0.02760   0.01250  -0.02820
  1212  CB   .  VAL  A  186  ?  0.13260  0.12090  0.12560   0.02280  -0.00290  -0.01190
  1213  CG1  .  VAL  A  186  ?  0.17480  0.13360  0.13050   0.02570  -0.01920  -0.00990
  1214  CG2  .  VAL  A  186  ?  0.12120  0.12260  0.15380   0.03260   0.00620  -0.00330
  1215  N    .  TRP  A  187  ?  0.12410  0.12920  0.12260   0.04450   0.00970  -0.03070
  1216  CA   .  TRP  A  187  ?  0.13510  0.13670  0.13690   0.05450   0.00300  -0.02500
  1217  C    .  TRP  A  187  ?  0.14220  0.14590  0.14560   0.07280  -0.01040  -0.02910
  1218  O    .  TRP  A  187  ?  0.16510  0.15100  0.13810   0.06790   0.00730  -0.03860
  1219  CB   .  TRP  A  187  ?  0.17340  0.14000  0.13370   0.07140   0.00400  -0.01480
  1220  CG   .  TRP  A  187  ?  0.18850  0.15100  0.13850   0.05890  -0.00670  -0.02420
  1221  CD1  .  TRP  A  187  ?  0.20540  0.16910  0.15050   0.08620  -0.00320  -0.03100
  1222  CD2  .  TRP  A  187  ?  0.18540  0.15810  0.14230   0.09310  -0.00360  -0.01730
  1223  NE1  .  TRP  A  187  ?  0.22410  0.17170  0.16710   0.09100  -0.01400  -0.03100
  1224  CE2  .  TRP  A  187  ?  0.20970  0.18270  0.17180   0.08360  -0.02480  -0.02920
  1225  CE3  .  TRP  A  187  ?  0.18750  0.18950  0.15270   0.08600  -0.00790  -0.01440
  1226  CZ2  .  TRP  A  187  ?  0.21000  0.19400  0.18160   0.10040  -0.00360  -0.01860
  1227  CZ3  .  TRP  A  187  ?  0.18520  0.20250  0.16690   0.08770  -0.00280   0.00650
  1228  CH2  .  TRP  A  187  ?  0.21330  0.20900  0.18480   0.10380  -0.01460  -0.02000
  1229  N    .  LEU  A  188  ?  0.16120  0.16470  0.13090   0.09100   0.01270  -0.02080
  1230  CA   .  LEU  A  188  ?  0.17710  0.17960  0.13760   0.08850   0.00830  -0.03130
  1231  C    .  LEU  A  188  ?  0.18840  0.19930  0.14670   0.10360   0.00270  -0.03660
  1232  O    .  LEU  A  188  ?  0.20670  0.22120  0.16840   0.12200  -0.00430  -0.03740
  1233  CB   .  LEU  A  188  ?  0.18400  0.19710  0.14450   0.09130   0.00600  -0.03040
  1234  CG   .  LEU  A  188  ?  0.17200  0.20550  0.15530   0.07610   0.02060   0.00100
  1235  CD1  .  LEU  A  188  ?  0.20340  0.25080  0.16440   0.06080   0.01970   0.02460
  1236  CD2  .  LEU  A  188  ?  0.17350  0.21840  0.16560   0.08040  -0.00570  -0.00560
  1237  N    .  PRO  A  189  ?  0.21920  0.18870  0.15530   0.10480  -0.00400  -0.04630
  1238  CA   .  PRO  A  189  ?  0.25210  0.20360  0.19200   0.12370  -0.00550  -0.04790
  1239  C    .  PRO  A  189  ?  0.25390  0.22300  0.18890   0.13250  -0.01580  -0.05180
  1240  O    .  PRO  A  189  ?  0.28100  0.24670  0.20800   0.15290  -0.00900  -0.03630
  1241  CB   .  PRO  A  189  ?  0.27200  0.19340  0.20240   0.11430  -0.01770  -0.05100
  1242  CG   .  PRO  A  189  ?  0.28430  0.17270  0.20750   0.09500  -0.02770  -0.06090
  1243  CD   .  PRO  A  189  ?  0.23080  0.18470  0.17070   0.08600  -0.01220  -0.04770
  1244  N    .  GLN  A  190  ?  0.27180  0.23770  0.17750   0.13880  -0.01630  -0.05500
  1245  CA   .  GLN  A  190  ?  0.27920  0.27140  0.19540   0.14890  -0.00860  -0.06080
  1246  C    .  GLN  A  190  ?  0.26610  0.31120  0.21280   0.15920   0.00330  -0.05190
  1247  O    .  GLN  A  190  ?  0.30260  0.34240  0.21960   0.15620   0.02190  -0.07180
  1248  CB   .  GLN  A  190  ?  0.30580  0.28140  0.19630   0.15700  -0.01770  -0.06750
  1249  CG   .  GLN  A  190  ?  0.31360  0.26750  0.20940   0.14980  -0.03520  -0.08290
  1250  CD   .  GLN  A  190  ?  0.31670  0.27510  0.18750   0.14510  -0.02500  -0.07970
  1251  OE1  .  GLN  A  190  ?  0.30930  0.27460  0.17940   0.14650  -0.02600  -0.07520
  1252  NE2  .  GLN  A  190  ?  0.35600  0.28300  0.20670   0.15150  -0.03900  -0.09140
  1253  N    .  TYR  A  191  ?  0.25950  0.31650  0.18790   0.16000  -0.00340  -0.04790
  1254  CA   .  TYR  A  191  ?  0.26070  0.34260  0.19080   0.16470   0.01140  -0.03600
  1255  C    .  TYR  A  191  ?  0.24040  0.32020  0.19190   0.14950   0.01630  -0.03310
  1256  O    .  TYR  A  191  ?  0.25450  0.32300  0.24630   0.15460   0.04260  -0.02690
  1257  CB   .  TYR  A  191  ?  0.30120  0.35290  0.16050   0.14800   0.04680  -0.01740
  1258  CG   .  TYR  A  191  ?  0.27880  0.35140  0.18960   0.15310   0.04820  -0.00590
  1259  CD1  .  TYR  A  191  ?  0.30930  0.40270  0.20440   0.10220   0.05790  -0.00200
  1260  CD2  .  TYR  A  191  ?  0.28510  0.34310  0.21080   0.17240   0.05100   0.00390
  1261  CE1  .  TYR  A  191  ?  0.30830  0.40030  0.21310   0.11040   0.05730  -0.01080
  1262  CE2  .  TYR  A  191  ?  0.29980  0.36100  0.22740   0.15330   0.03910   0.01960
  1263  CZ   .  TYR  A  191  ?  0.31390  0.38020  0.21200   0.13960   0.03160   0.02590
  1264  OH   .  TYR  A  191  ?  0.33290  0.42010  0.20630   0.11530   0.02590   0.01680
  1265  N    .  ASN  A  192  ?  0.25140  0.29480  0.16070   0.15370   0.00840  -0.02330
  1266  CA   .  ASN  A  192  ?  0.22200  0.26720  0.19280   0.14270  -0.00870  -0.02680
  1267  C    .  ASN  A  192  ?  0.17300  0.25960  0.17460   0.11860  -0.00060  -0.02150
  1268  O    .  ASN  A  192  ?  0.17320  0.26200  0.19700   0.12120   0.01050  -0.00590
  1269  CB   .  ASN  A  192  ?  0.25180  0.25500  0.20950   0.14750  -0.04490  -0.02070
  1270  CG   .  ASN  A  192  ?  0.29410  0.24560  0.23250   0.15130  -0.05440  -0.03200
  1271  OD1  .  ASN  A  192  ?  0.30600  0.24160  0.25390   0.12810  -0.03970  -0.02580
  1272  ND2  .  ASN  A  192  ?  0.35670  0.27070  0.25030   0.14920  -0.06380  -0.02390
  1273  N    .  ILE  A  193  ?  0.16550  0.22390  0.15860   0.10630   0.01820  -0.00830
  1274  CA   .  ILE  A  193  ?  0.16300  0.20530  0.16010   0.08210   0.02250  -0.00370
  1275  C    .  ILE  A  193  ?  0.12950  0.19560  0.15190   0.07030   0.01340  -0.00030
  1276  O    .  ILE  A  193  ?  0.15410  0.17820  0.14870   0.07870   0.01970  -0.01180
  1277  CB   .  ILE  A  193  ?  0.17180  0.23100  0.17460   0.09630   0.04100   0.00410
  1278  CG1  .  ILE  A  193  ?  0.18690  0.28020  0.17880   0.10350   0.05540   0.01390
  1279  CG2  .  ILE  A  193  ?  0.18560  0.24320  0.17320   0.09540   0.05780   0.03730
  1280  CD1  .  ILE  A  193  ?  0.24010  0.31770  0.20710   0.09450   0.07070   0.04030
  1281  N    .  LEU  A  194  ?  0.13230  0.19090  0.13070   0.06040   0.03360   0.00330
  1282  CA   .  LEU  A  194  ?  0.13740  0.16340  0.13770   0.06430   0.03220   0.00610
  1283  C    .  LEU  A  194  ?  0.11190  0.15920  0.14160   0.02320   0.02150   0.00720
  1284  O    .  LEU  A  194  ?  0.10900  0.17200  0.16750   0.02920   0.02240   0.00340
  1285  CB   .  LEU  A  194  ?  0.14630  0.17480  0.14060   0.06000   0.01360   0.00790
  1286  CG   .  LEU  A  194  ?  0.13490  0.18520  0.14960   0.04730   0.03440   0.02230
  1287  CD1  .  LEU  A  194  ?  0.13510  0.20870  0.16200   0.05420   0.02320   0.01390
  1288  CD2  .  LEU  A  194  ?  0.17280  0.21990  0.14240   0.02250   0.02740   0.00580
  1289  N    .  VAL  A  195  ?  0.11030  0.14210  0.12760   0.03930   0.01120  -0.00720
  1290  CA   .  VAL  A  195  ?  0.11510  0.13970  0.13130   0.02730   0.00960  -0.00660
  1291  C    .  VAL  A  195  ?  0.09420  0.13000  0.13490   0.01240   0.01270   0.00290
  1292  O    .  VAL  A  195  ?  0.09990  0.13740  0.13450   0.01520   0.01700  -0.01020
  1293  CB   .  VAL  A  195  ?  0.13120  0.14300  0.15270   0.01940  -0.00380   0.00830
  1294  CG1  .  VAL  A  195  ?  0.14550  0.13640  0.21440   0.02590  -0.03230   0.02400
  1295  CG2  .  VAL  A  195  ?  0.16960  0.19340  0.13910   0.02420  -0.00010   0.00320
  1296  N    .  GLY  A  196  ?  0.10470  0.15940  0.13360  -0.00810   0.00470  -0.00660
  1297  CA   .  GLY  A  196  ?  0.10440  0.16260  0.13910   0.00650   0.00300   0.00400
  1298  C    .  GLY  A  196  ?  0.10900  0.13750  0.12370  -0.01040   0.00410   0.00470
  1299  O    .  GLY  A  196  ?  0.10470  0.13660  0.13500  -0.00390   0.00720   0.00080
  1300  N    .  GLY  A  197  ?  0.12570  0.12580  0.13080  -0.00140   0.00400  -0.00510
  1301  CA   .  GLY  A  197  ?  0.13200  0.13970  0.12990  -0.01130  -0.00280   0.00540
  1302  C    .  GLY  A  197  ?  0.10810  0.11830  0.12830  -0.01240  -0.01610   0.01060
  1303  O    .  GLY  A  197  ?  0.11780  0.14030  0.15000  -0.02020  -0.01850   0.01390
  1304  N    .  CSD  A  198  ?  0.11200  0.12570  0.13740  -0.00570  -0.01100  -0.00210
  1305  CA   .  CSD  A  198  ?  0.14470  0.12450  0.14070  -0.00610  -0.01540   0.00250
  1306  CB   .  CSD  A  198  ?  0.15430  0.11630  0.18080   0.00780  -0.02050   0.01910
  1307  SG   .  CSD  A  198  ?  0.17420  0.15940  0.28000  -0.01140  -0.01430   0.08390
  1308  OD2  .  CSD  A  198  ?  0.10610  0.14740  0.23510   0.01840  -0.02840   0.08160
  1309  OD1  .  CSD  A  198  ?  0.19040  0.16300  0.26510  -0.00460  -0.05840   0.06070
  1310  C    .  CSD  A  198  ?  0.10770  0.12800  0.14350  -0.00170  -0.01420   0.00610
  1311  O    .  CSD  A  198  ?  0.13890  0.13440  0.14320  -0.01180  -0.02230  -0.00320
  1312  N    .  LEU  A  199  ?  0.11340  0.11980  0.13830  -0.00890  -0.01400   0.01680
  1313  CA   .  LEU  A  199  ?  0.10880  0.11090  0.14330  -0.01450  -0.00750   0.00620
  1314  C    .  LEU  A  199  ?  0.11050  0.12060  0.14290  -0.01770  -0.01670   0.00150
  1315  O    .  LEU  A  199  ?  0.13030  0.14410  0.12980  -0.02330  -0.03040   0.01370
  1316  CB   .  LEU  A  199  ?  0.11840  0.14120  0.12680  -0.00930  -0.00440   0.00070
  1317  CG   .  LEU  A  199  ?  0.11040  0.11610  0.14420   0.00280  -0.00420  -0.00730
  1318  CD1  .  LEU  A  199  ?  0.11550  0.14510  0.14510  -0.00310   0.00540   0.01030
  1319  CD2  .  LEU  A  199  ?  0.20510  0.13650  0.16070  -0.02830   0.01100  -0.01210
  1320  N    .  VAL  A  200  ?  0.09690  0.13330  0.14680  -0.01190  -0.01600   0.00490
  1321  CA   .  VAL  A  200  ?  0.11340  0.14320  0.15480  -0.00970  -0.01440   0.00400
  1322  C    .  VAL  A  200  ?  0.10020  0.17190  0.15750  -0.01430  -0.02870   0.01950
  1323  O    .  VAL  A  200  ?  0.11280  0.17800  0.16860  -0.03870  -0.02800   0.02430
  1324  CB   .  VAL  A  200  ?  0.11510  0.16050  0.15760   0.00410  -0.01800   0.00400
  1325  CG1  .  VAL  A  200  ?  0.11120  0.20390  0.19370   0.00670  -0.00850  -0.00840
  1326  CG2  .  VAL  A  200  ?  0.14100  0.15860  0.16380  -0.00330  -0.01150   0.00820
  1327  N    .  LYS  A  201  ?  0.12930  0.16670  0.18210  -0.03180  -0.04680   0.01160
  1328  C    .  LYS  A  201  ?  0.14860  0.19740  0.19560  -0.02870  -0.05800   0.03680
  1329  O    .  LYS  A  201  ?  0.14030  0.23790  0.20780  -0.03810  -0.02900   0.04730
  1330  CA   A  LYS  A  201  ?  0.14870  0.19160  0.20720  -0.04070  -0.05250   0.00900
  1331  CB   A  LYS  A  201  ?  0.16960  0.20620  0.22380  -0.03920  -0.05660  -0.00740
  1332  CG   A  LYS  A  201  ?  0.18900  0.21640  0.25720  -0.02420  -0.03350   0.00100
  1333  CD   A  LYS  A  201  ?  0.19490  0.22020  0.26230  -0.03670  -0.02670   0.00500
  1334  CE   A  LYS  A  201  ?  0.19130  0.22470  0.26040  -0.04190  -0.04450  -0.00630
  1335  NZ   A  LYS  A  201  ?  0.21690  0.24600  0.28350  -0.03500  -0.01280   0.00030
  1336  CA   B  LYS  A  201  ?  0.14770  0.18300  0.20150  -0.04080  -0.05540   0.01230
  1337  CB   B  LYS  A  201  ?  0.16200  0.17830  0.19940  -0.03920  -0.07380   0.00850
  1338  CG   B  LYS  A  201  ?  0.16880  0.17700  0.20610  -0.03640  -0.06050   0.02100
  1339  CD   B  LYS  A  201  ?  0.18540  0.17200  0.23610  -0.03850  -0.02390   0.04160
  1340  CE   B  LYS  A  201  ?  0.20110  0.16320  0.24030  -0.02170  -0.02720   0.02590
  1341  NZ   B  LYS  A  201  ?  0.20350  0.14570  0.22560  -0.02460  -0.01570   0.02030
  1342  N    .  SER  A  202  ?  0.15210  0.23220  0.21960  -0.05670  -0.07940   0.03840
  1343  CA   .  SER  A  202  ?  0.14850  0.27340  0.22300  -0.06960  -0.07970   0.06400
  1344  C    .  SER  A  202  ?  0.15800  0.27620  0.22120  -0.08370  -0.07100   0.08450
  1345  O    .  SER  A  202  ?  0.16440  0.26620  0.22330  -0.08370  -0.08640   0.09120
  1346  CB   .  SER  A  202  ?  0.19640  0.29340  0.23840  -0.08330  -0.09450   0.07400
  1347  OG   .  SER  A  202  ?  0.26860  0.30660  0.26760  -0.09040  -0.09290   0.09250
  1348  N    .  THR  A  203  ?  0.15460  0.30290  0.24430  -0.08430  -0.06360   0.07540
  1349  C    .  THR  A  203  ?  0.19350  0.32320  0.28910  -0.11340  -0.07230   0.08090
  1350  O    .  THR  A  203  ?  0.20300  0.35120  0.30740  -0.12210  -0.08750   0.08250
  1351  CA   A  THR  A  203  ?  0.15050  0.30910  0.26390  -0.09170  -0.06370   0.07070
  1352  CB   A  THR  A  203  ?  0.14610  0.30340  0.26560  -0.06560  -0.05250   0.07600
  1353  OG1  A  THR  A  203  ?  0.13120  0.31400  0.25800  -0.04580  -0.04370   0.08860
  1354  CG2  A  THR  A  203  ?  0.12990  0.29940  0.27160  -0.07160  -0.05950   0.06070
  1355  CA   B  THR  A  203  ?  0.17450  0.31550  0.26990  -0.09150  -0.05930   0.06470
  1356  CB   B  THR  A  203  ?  0.21560  0.32150  0.28640  -0.06710  -0.03460   0.05410
  1357  OG1  B  THR  A  203  ?  0.24530  0.33510  0.32120  -0.06710  -0.02010   0.02810
  1358  CG2  B  THR  A  203  ?  0.21310  0.32470  0.27680  -0.05390  -0.03360   0.05530
  1359  N    .  SER  A  204  ?  0.25270  0.31190  0.29790  -0.12440  -0.06830   0.09790
  1360  CA   .  SER  A  204  ?  0.31310  0.31590  0.30830  -0.10690  -0.06860   0.11920
  1361  C    .  SER  A  204  ?  0.32690  0.27920  0.29490  -0.12210  -0.09560   0.08550
  1362  O    .  SER  A  204  ?  0.38640  0.28740  0.30540  -0.16250  -0.06970   0.06030
  1363  CB   .  SER  A  204  ?  0.33860  0.35490  0.33420  -0.10400  -0.07300   0.12590
  1364  OG   .  SER  A  204  ?  0.38360  0.38500  0.34220  -0.08140  -0.08610   0.13910
  1365  N    .  ALA  A  205  ?  0.26930  0.25020  0.30910  -0.11750  -0.10940   0.10420
  1366  CA   .  ALA  A  205  ?  0.25720  0.22610  0.31110  -0.09360  -0.11580   0.06220
  1367  C    .  ALA  A  205  ?  0.26490  0.23350  0.31430  -0.09070  -0.10170   0.06910
  1368  O    .  ALA  A  205  ?  0.26600  0.25250  0.32410  -0.08450  -0.10270   0.09860
  1369  CB   .  ALA  A  205  ?  0.25640  0.23660  0.32110  -0.07950  -0.10650   0.04960
  1370  N    .  LYS  A  206  ?  0.25650  0.24520  0.30790  -0.09050  -0.10720   0.03350
  1371  CA   .  LYS  A  206  ?  0.24990  0.27270  0.32550  -0.09750  -0.09640   0.00280
  1372  C    .  LYS  A  206  ?  0.25980  0.26530  0.34640  -0.07900  -0.12820  -0.00800
  1373  O    .  LYS  A  206  ?  0.27740  0.28880  0.36330  -0.10700  -0.12390   0.00090
  1374  CB   .  LYS  A  206  ?  0.27190  0.29540  0.31890  -0.11120  -0.05830   0.00540
  1375  CG   .  LYS  A  206  ?  0.28000  0.32660  0.33750  -0.10970  -0.04630  -0.00890
  1376  CD   .  LYS  A  206  ?  0.28020  0.34410  0.34070  -0.10580  -0.07100  -0.02230
  1377  CE   .  LYS  A  206  ?  0.32590  0.35960  0.36480  -0.07590  -0.05520  -0.02830
  1378  NZ   .  LYS  A  206  ?  0.32050  0.35200  0.38680  -0.08560  -0.06910  -0.03040
  1379  N    .  ASP  A  207  ?  0.28850  0.25070  0.38310  -0.08460  -0.11300  -0.01770
  1380  CA   .  ASP  A  207  ?  0.29940  0.24870  0.39490  -0.05160  -0.10720  -0.04000
  1381  C    .  ASP  A  207  ?  0.27410  0.21910  0.37730  -0.03330  -0.12150  -0.03490
  1382  O    .  ASP  A  207  ?  0.26860  0.22910  0.38060  -0.04650  -0.13190  -0.00820
  1383  CB   .  ASP  A  207  ?  0.33200  0.27030  0.43990  -0.08000  -0.09190  -0.05210
  1384  CG   .  ASP  A  207  ?  0.37800  0.28680  0.48550  -0.06400  -0.05410  -0.03360
  1385  OD1  .  ASP  A  207  ?  0.39040  0.28670  0.50100  -0.05020  -0.04610  -0.01130
  1386  OD2  .  ASP  A  207  ?  0.40510  0.31760  0.51480  -0.07120  -0.02890  -0.02420
  1387  N    .  LEU  A  208  ?  0.26790  0.23130  0.39410  -0.02780  -0.10250  -0.01900
  1388  CA   .  LEU  A  208  ?  0.25320  0.22680  0.41360  -0.01770  -0.09650   0.01680
  1389  C    .  LEU  A  208  ?  0.25940  0.21950  0.42990  -0.01300  -0.09870   0.03680
  1390  O    .  LEU  A  208  ?  0.28310  0.23470  0.44660  -0.03610  -0.11150   0.04590
  1391  CB   .  LEU  A  208  ?  0.24720  0.22540  0.40330   0.00400  -0.08430   0.01860
  1392  CG   .  LEU  A  208  ?  0.23470  0.21280  0.38950  -0.00920  -0.09360  -0.00070
  1393  CD1  .  LEU  A  208  ?  0.28310  0.23010  0.38840   0.01060  -0.04900  -0.00330
  1394  CD2  .  LEU  A  208  ?  0.20590  0.22920  0.39060  -0.01120  -0.11120   0.01370
  1395  N    .  GLY  A  209  ?  0.27110  0.21190  0.43420  -0.00610  -0.09360   0.05850
  1396  CA   .  GLY  A  209  ?  0.30020  0.20520  0.43520  -0.02250  -0.09820   0.05780
  1397  C    .  GLY  A  209  ?  0.28220  0.20170  0.43740  -0.01410  -0.11460   0.04480
  1398  O    .  GLY  A  209  ?  0.28080  0.24460  0.46560  -0.05220  -0.09850   0.00040
  1399  N    .  ASN  A  210  ?  0.28030  0.18420  0.46130  -0.03500  -0.09710   0.05110
  1400  CA   .  ASN  A  210  ?  0.28700  0.19430  0.45290  -0.02520  -0.07140   0.06130
  1401  C    .  ASN  A  210  ?  0.28900  0.14830  0.41300  -0.02110  -0.06250   0.01870
  1402  O    .  ASN  A  210  ?  0.26620  0.16680  0.43690  -0.04050  -0.04130  -0.00870
  1403  CB   .  ASN  A  210  ?  0.29440  0.24880  0.47630  -0.02090  -0.08320   0.07420
  1404  CG   .  ASN  A  210  ?  0.24760  0.24710  0.48290   0.01480  -0.12940   0.07810
  1405  N    .  VAL  A  211  ?  0.27570  0.16510  0.39200  -0.02240  -0.09830  -0.01520
  1406  CA   .  VAL  A  211  ?  0.27710  0.14860  0.35320  -0.00460  -0.11340  -0.07070
  1407  C    .  VAL  A  211  ?  0.27170  0.14820  0.31550   0.02390  -0.11130  -0.08610
  1408  O    .  VAL  A  211  ?  0.29930  0.16260  0.30350   0.05370  -0.09670  -0.09060
  1409  CB   .  VAL  A  211  ?  0.28410  0.17920  0.34310  -0.01120  -0.12160  -0.08220
  1410  CG1  .  VAL  A  211  ?  0.27190  0.21220  0.34990  -0.05130  -0.08990  -0.04460
  1411  CG2  .  VAL  A  211  ?  0.32500  0.20190  0.33800  -0.01310  -0.13130  -0.07000
  1412  N    .  ALA  A  212  ?  0.30660  0.14750  0.35030   0.03010  -0.09690  -0.08940
  1413  CA   .  ALA  A  212  ?  0.31240  0.15290  0.34780   0.05690  -0.08770  -0.09110
  1414  C    .  ALA  A  212  ?  0.29070  0.15760  0.27560   0.05810  -0.05710  -0.08220
  1415  O    .  ALA  A  212  ?  0.37610  0.21270  0.27770   0.07830  -0.02400  -0.12090
  1416  CB   .  ALA  A  212  ?  0.33320  0.15460  0.39420   0.06750  -0.09480  -0.06260
  1417  N    .  ASP  A  213  ?  0.24720  0.12780  0.21830   0.03680  -0.06270  -0.06480
  1418  CA   .  ASP  A  213  ?  0.21330  0.11670  0.18140   0.03480  -0.03470  -0.03760
  1419  C    .  ASP  A  213  ?  0.19620  0.12560  0.14450   0.03830   0.00170  -0.03980
  1420  O    .  ASP  A  213  ?  0.16340  0.12230  0.14040   0.02440   0.01350  -0.03170
  1421  CB   .  ASP  A  213  ?  0.20700  0.14050  0.17590   0.05030  -0.02500  -0.01060
  1422  CG   .  ASP  A  213  ?  0.25170  0.18190  0.19020   0.05620   0.01140   0.00630
  1423  OD1  .  ASP  A  213  ?  0.26160  0.21950  0.22250   0.08810   0.01000  -0.00850
  1424  OD2  .  ASP  A  213  ?  0.33820  0.18230  0.22370   0.09020   0.02160   0.01720
  1425  N    .  ALA  A  214  ?  0.21280  0.13510  0.15110   0.04870  -0.03620  -0.04960
  1426  CA   .  ALA  A  214  ?  0.20330  0.11560  0.15900   0.03780  -0.04080  -0.04170
  1427  C    .  ALA  A  214  ?  0.22060  0.12330  0.15110   0.04480  -0.05040  -0.05140
  1428  O    .  ALA  A  214  ?  0.30750  0.16540  0.15520   0.09190  -0.03090  -0.05840
  1429  CB   .  ALA  A  214  ?  0.20600  0.14550  0.16460   0.00920  -0.04870  -0.04630
  1430  N    .  TYR  A  215  ?  0.16170  0.10800  0.15120   0.01650  -0.02600  -0.03530
  1431  CA   .  TYR  A  215  ?  0.17570  0.12620  0.14280   0.03010  -0.02130  -0.02630
  1432  C    .  TYR  A  215  ?  0.19370  0.13670  0.16860   0.01950  -0.05040  -0.03870
  1433  O    .  TYR  A  215  ?  0.16420  0.13850  0.19430   0.02880  -0.05710  -0.04610
  1434  CB   .  TYR  A  215  ?  0.16230  0.12360  0.13970   0.01680  -0.00760  -0.02360
  1435  CG   .  TYR  A  215  ?  0.15440  0.12410  0.11750   0.01280   0.02050  -0.00730
  1436  CD1  .  TYR  A  215  ?  0.11590  0.14600  0.11780   0.00830   0.03160  -0.01210
  1437  CD2  .  TYR  A  215  ?  0.18400  0.13720  0.13310   0.01280   0.03610  -0.00030
  1438  CE1  .  TYR  A  215  ?  0.11480  0.14400  0.14460  -0.00800   0.03570   0.01330
  1439  CE2  .  TYR  A  215  ?  0.16600  0.13640  0.14230   0.01860   0.05850   0.00800
  1440  CZ   .  TYR  A  215  ?  0.13190  0.13280  0.16310   0.01070   0.05220   0.01740
  1441  OH   .  TYR  A  215  ?  0.13810  0.16940  0.21170   0.01070   0.06730   0.04730
  1442  N    A  VAL  A  216  ?  0.19220  0.14740  0.15690  -0.00090  -0.04920  -0.02910
  1443  CA   A  VAL  A  216  ?  0.17760  0.15740  0.14970  -0.02600  -0.01230  -0.02260
  1444  C    A  VAL  A  216  ?  0.14970  0.15640  0.14200  -0.01850  -0.02570  -0.01800
  1445  O    A  VAL  A  216  ?  0.11340  0.17050  0.17000  -0.00050  -0.01290  -0.02580
  1446  CB   A  VAL  A  216  ?  0.19880  0.18260  0.16120  -0.04320   0.01250  -0.03090
  1447  CG1  A  VAL  A  216  ?  0.21410  0.16460  0.17180  -0.05260   0.04680  -0.00340
  1448  CG2  A  VAL  A  216  ?  0.16710  0.18820  0.15840  -0.06180   0.03110  -0.04520
  1449  N    B  VAL  A  216  ?  0.22320  0.15090  0.18030  -0.00420  -0.07340  -0.04730
  1450  CA   B  VAL  A  216  ?  0.22280  0.18190  0.17490  -0.02450  -0.07540  -0.02920
  1451  C    B  VAL  A  216  ?  0.17990  0.22840  0.18860  -0.00870  -0.04520   0.01450
  1452  O    B  VAL  A  216  ?  0.20480  0.27450  0.20010   0.01410  -0.01220   0.06620
  1453  CB   B  VAL  A  216  ?  0.26200  0.20440  0.15800  -0.02790  -0.05260  -0.06300
  1454  CG1  B  VAL  A  216  ?  0.28240  0.18140  0.17590  -0.04020  -0.00630  -0.05950
  1455  CG2  B  VAL  A  216  ?  0.26750  0.22840  0.17040  -0.03880  -0.04310  -0.05360
  1456  N    A  ASN  A  217  ?  0.15940  0.12630  0.13630  -0.02140  -0.00950  -0.02460
  1457  C    A  ASN  A  217  ?  0.15330  0.15690  0.11330   0.00790   0.03180   0.00670
  1458  O    A  ASN  A  217  ?  0.19590  0.16870  0.13570   0.02270  -0.00490  -0.02840
  1459  CA   A  ASN  A  217  ?  0.14560  0.16020  0.13510   0.00820   0.01040  -0.02110
  1460  CB   A  ASN  A  217  ?  0.16300  0.18200  0.12520   0.01990   0.02330  -0.02470
  1461  CG   A  ASN  A  217  ?  0.18140  0.24740  0.16050  -0.00830  -0.01850   0.02370
  1462  OD1  A  ASN  A  217  ?  0.19680  0.29080  0.16830   0.02680  -0.00570   0.00930
  1463  ND2  A  ASN  A  217  ?  0.20050  0.28480  0.19000  -0.02350   0.02060   0.04810
  1464  N    B  ASN  A  217  ?  0.15390  0.23790  0.16350  -0.00110  -0.03420  -0.00740
  1465  C    B  ASN  A  217  ?  0.12940  0.20240  0.16280   0.01490  -0.02850   0.02310
  1466  O    B  ASN  A  217  ?  0.16600  0.21870  0.16810   0.00360  -0.00120   0.01980
  1467  CA   B  ASN  A  217  ?  0.15230  0.23870  0.15520  -0.00570  -0.01650  -0.00760
  1468  CB   B  ASN  A  217  ?  0.17290  0.27240  0.13660  -0.01880  -0.03380  -0.03120
  1469  CG   B  ASN  A  217  ?  0.19750  0.29610  0.18470  -0.04060  -0.01470  -0.04750
  1470  OD1  B  ASN  A  217  ?  0.19610  0.33360  0.22110  -0.04220  -0.01800  -0.04060
  1471  ND2  B  ASN  A  217  ?  0.23030  0.29270  0.19990  -0.01660  -0.00530  -0.05330
  1472  N    .  GLU  A  218  ?  0.12980  0.16150  0.16350  -0.02080  -0.00560   0.01630
  1473  C    .  GLU  A  218  ?  0.10940  0.13000  0.20270   0.00700  -0.01110  -0.00850
  1474  O    .  GLU  A  218  ?  0.12310  0.13220  0.23670   0.01110  -0.01270  -0.03490
  1475  CA   A  GLU  A  218  ?  0.11060  0.15900  0.19720  -0.00700  -0.00190  -0.00250
  1476  CB   A  GLU  A  218  ?  0.11900  0.15930  0.18550  -0.01230   0.02910  -0.00040
  1477  CG   A  GLU  A  218  ?  0.09970  0.16720  0.15380  -0.03280   0.04180  -0.01310
  1478  CD   A  GLU  A  218  ?  0.14680  0.12460  0.15060  -0.02760   0.04560  -0.03360
  1479  OE1  A  GLU  A  218  ?  0.13550  0.13770  0.18430  -0.02230   0.04270  -0.06950
  1480  OE2  A  GLU  A  218  ?  0.12020  0.14980  0.14240  -0.01930   0.02520  -0.05570
  1481  CA   B  GLU  A  218  ?  0.11990  0.14690  0.20890   0.00140  -0.01370   0.00500
  1482  CB   B  GLU  A  218  ?  0.11210  0.15090  0.18940  -0.00760  -0.00300  -0.00420
  1483  CG   B  GLU  A  218  ?  0.12800  0.17170  0.17040  -0.00690  -0.00630  -0.01200
  1484  CD   B  GLU  A  218  ?  0.13480  0.18420  0.15460  -0.04130   0.01220  -0.02490
  1485  OE1  B  GLU  A  218  ?  0.12640  0.20840  0.16280  -0.03370   0.06230  -0.03120
  1486  OE2  B  GLU  A  218  ?  0.12400  0.18210  0.14460  -0.01680   0.01530  -0.01510
  1487  N    .  TRP  A  219  ?  0.10540  0.13510  0.18690   0.00180  -0.01530  -0.01440
  1488  CA   .  TRP  A  219  ?  0.12450  0.11570  0.15900   0.00670  -0.02360  -0.01860
  1489  C    .  TRP  A  219  ?  0.11800  0.12020  0.12860   0.00390  -0.01700  -0.01070
  1490  O    .  TRP  A  219  ?  0.14290  0.12760  0.13100   0.02310  -0.02310  -0.01310
  1491  CB   .  TRP  A  219  ?  0.12900  0.11810  0.14230  -0.00400  -0.02490  -0.00940
  1492  CG   .  TRP  A  219  ?  0.10940  0.11660  0.15080   0.00080  -0.03080  -0.01900
  1493  CD1  .  TRP  A  219  ?  0.13710  0.12760  0.15160  -0.00290  -0.04020  -0.00140
  1494  CD2  .  TRP  A  219  ?  0.12490  0.12900  0.15730  -0.00750  -0.04820  -0.01520
  1495  NE1  .  TRP  A  219  ?  0.13110  0.12920  0.15750   0.00080  -0.03220  -0.00540
  1496  CE2  .  TRP  A  219  ?  0.12420  0.13260  0.16220  -0.00640  -0.04070  -0.00600
  1497  CE3  .  TRP  A  219  ?  0.13500  0.11220  0.18350   0.00120  -0.04820  -0.01800
  1498  CZ2  .  TRP  A  219  ?  0.12590  0.14730  0.18950  -0.02220  -0.04540   0.00280
  1499  CZ3  .  TRP  A  219  ?  0.14340  0.12640  0.20120  -0.00430  -0.05660  -0.01730
  1500  CH2  .  TRP  A  219  ?  0.15020  0.14670  0.19430  -0.01880  -0.04940  -0.00940
  1501  N    .  SER  A  220  ?  0.10160  0.14880  0.13260   0.00280  -0.00590  -0.01170
  1502  C    .  SER  A  220  ?  0.11470  0.14730  0.11930   0.01800  -0.00830   0.01480
  1503  O    .  SER  A  220  ?  0.13760  0.14120  0.12930   0.02870   0.00080   0.00510
  1504  CA   A  SER  A  220  ?  0.10110  0.14990  0.11750   0.01330  -0.01800   0.00940
  1505  CB   A  SER  A  220  ?  0.10290  0.15870  0.12030   0.01060  -0.01560  -0.00000
  1506  OG   A  SER  A  220  ?  0.09180  0.13920  0.11540   0.00020  -0.02740  -0.00450
  1507  CA   B  SER  A  220  ?  0.11990  0.17280  0.13290   0.02680  -0.01730   0.00700
  1508  CB   B  SER  A  220  ?  0.15700  0.22630  0.16660   0.01920   0.00760  -0.00410
  1509  OG   B  SER  A  220  ?  0.18040  0.26200  0.19720  -0.02580  -0.00480  -0.01600
  1510  N    .  THR  A  221  ?  0.12430  0.14550  0.12570   0.01550  -0.00610   0.00650
  1511  C    .  THR  A  221  ?  0.13830  0.11790  0.12940   0.00100   0.00030   0.01860
  1512  O    .  THR  A  221  ?  0.15430  0.10220  0.14100   0.01980   0.01070   0.02130
  1513  CA   A  THR  A  221  ?  0.12580  0.12950  0.12270   0.00460  -0.00570   0.02170
  1514  CB   A  THR  A  221  ?  0.15840  0.13650  0.12740   0.00580   0.00630   0.02110
  1515  OG1  A  THR  A  221  ?  0.19130  0.17240  0.11570   0.01850   0.00670   0.01850
  1516  CG2  A  THR  A  221  ?  0.15680  0.10910  0.13150  -0.00740   0.02310   0.03470
  1517  CA   B  THR  A  221  ?  0.14720  0.14590  0.13950   0.01100   0.01200   0.01210
  1518  CB   B  THR  A  221  ?  0.17930  0.17260  0.15830   0.03320   0.02300   0.02310
  1519  OG1  B  THR  A  221  ?  0.21410  0.19670  0.18620   0.00990   0.02940   0.02690
  1520  CG2  B  THR  A  221  ?  0.16360  0.18800  0.13580   0.04500   0.02340   0.04160
  1521  N    .  SER  A  222  ?  0.13460  0.11730  0.12740   0.01540  -0.00770   0.01780
  1522  CA   .  SER  A  222  ?  0.12670  0.10760  0.13460   0.01350  -0.00330   0.00760
  1523  C    .  SER  A  222  ?  0.12740  0.09710  0.12520   0.02190  -0.01290   0.01380
  1524  O    .  SER  A  222  ?  0.13650  0.09570  0.12310   0.01620  -0.00420   0.00420
  1525  CB   .  SER  A  222  ?  0.12140  0.10850  0.12480   0.01810   0.00360   0.00490
  1526  OG   .  SER  A  222  ?  0.11980  0.10650  0.15210   0.01530   0.00040  -0.00830
  1527  N    .  ILE  A  223  ?  0.11890  0.11210  0.12250   0.01930  -0.00260   0.00990
  1528  C    .  ILE  A  223  ?  0.12660  0.12790  0.14030   0.03470   0.00180   0.01680
  1529  O    .  ILE  A  223  ?  0.14430  0.13480  0.13530   0.04310   0.01080   0.00470
  1530  CA   A  ILE  A  223  ?  0.12430  0.12010  0.12810   0.02280  -0.00370   0.00740
  1531  CB   A  ILE  A  223  ?  0.12930  0.14130  0.13520   0.01280  -0.00870   0.00380
  1532  CG1  A  ILE  A  223  ?  0.13200  0.13970  0.15150  -0.00230   0.00550   0.01440
  1533  CG2  A  ILE  A  223  ?  0.12780  0.17430  0.12780   0.00870  -0.01200  -0.01060
  1534  CD1  A  ILE  A  223  ?  0.14020  0.14230  0.13850   0.00200  -0.02000   0.01660
  1535  CA   B  ILE  A  223  ?  0.12000  0.11480  0.14060   0.02640   0.00410   0.00300
  1536  CB   B  ILE  A  223  ?  0.12340  0.12730  0.16190   0.02850   0.00010   0.00490
  1537  CG1  B  ILE  A  223  ?  0.13430  0.13210  0.19910   0.00140  -0.00820   0.01120
  1538  CG2  B  ILE  A  223  ?  0.12030  0.14660  0.18430   0.05730   0.01790   0.01560
  1539  CD1  B  ILE  A  223  ?  0.14340  0.15020  0.24360   0.00190  -0.02690   0.00530
  1540  N    .  GLU  A  224  ?  0.14160  0.12130  0.14090   0.03560  -0.00420   0.01880
  1541  CA   .  GLU  A  224  ?  0.17060  0.14950  0.14140   0.04050  -0.01500   0.02040
  1542  C    .  GLU  A  224  ?  0.17080  0.12480  0.14350   0.04940  -0.00780   0.03170
  1543  O    .  GLU  A  224  ?  0.19670  0.11340  0.16070   0.06260  -0.00020   0.01500
  1544  CB   .  GLU  A  224  ?  0.18070  0.17750  0.15240   0.04120  -0.02870   0.02700
  1545  CG   .  GLU  A  224  ?  0.21980  0.22410  0.18460   0.07000  -0.03230   0.00960
  1546  CD   .  GLU  A  224  ?  0.28030  0.26130  0.22690   0.07620  -0.08220  -0.01390
  1547  OE1  .  GLU  A  224  ?  0.29570  0.30340  0.28480   0.09550  -0.05620  -0.03020
  1548  OE2  .  GLU  A  224  ?  0.28820  0.28430  0.30530   0.06410  -0.08370  -0.00570
  1549  N    .  ASN  A  225  ?  0.16960  0.11020  0.14110   0.02420   0.00620   0.01700
  1550  CA   .  ASN  A  225  ?  0.17200  0.09680  0.14440   0.03350   0.01120   0.01190
  1551  C    .  ASN  A  225  ?  0.16920  0.09530  0.13560   0.04530   0.00840   0.00810
  1552  O    .  ASN  A  225  ?  0.20430  0.09910  0.15800   0.03700   0.01970   0.00460
  1553  CB   .  ASN  A  225  ?  0.17580  0.10080  0.15830   0.02740   0.01190   0.01590
  1554  CG   .  ASN  A  225  ?  0.18460  0.11390  0.15640   0.02080   0.01450   0.03370
  1555  OD1  .  ASN  A  225  ?  0.22210  0.14810  0.17020   0.02690   0.02580   0.05240
  1556  ND2  .  ASN  A  225  ?  0.19220  0.12130  0.18030   0.01430   0.02050   0.02370
  1557  N    .  VAL  A  226  ?  0.15710  0.11550  0.12510   0.04430   0.00670   0.01010
  1558  CA   .  VAL  A  226  ?  0.15880  0.11570  0.13810   0.03450   0.01530   0.01490
  1559  C    .  VAL  A  226  ?  0.16360  0.11510  0.15710   0.05060   0.00830  -0.00050
  1560  O    .  VAL  A  226  ?  0.20500  0.11430  0.15830   0.06210   0.01600  -0.00280
  1561  CB   .  VAL  A  226  ?  0.14920  0.10710  0.13760   0.04100   0.01870   0.00560
  1562  CG1  .  VAL  A  226  ?  0.19030  0.14080  0.15670   0.04850   0.03050   0.02040
  1563  CG2  .  VAL  A  226  ?  0.15590  0.10380  0.14560   0.04750   0.00740   0.00860
  1564  N    .  LEU  A  227  ?  0.15320  0.13040  0.16180   0.05580   0.00540   0.01710
  1565  CA   .  LEU  A  227  ?  0.17480  0.15030  0.19640   0.06500   0.00920   0.02180
  1566  C    .  LEU  A  227  ?  0.19440  0.13680  0.17750   0.07220   0.02080   0.02160
  1567  O    .  LEU  A  227  ?  0.23510  0.15370  0.22950   0.09620   0.04440   0.00860
  1568  CB   .  LEU  A  227  ?  0.16250  0.15200  0.22130   0.05660  -0.00140   0.03050
  1569  CG   .  LEU  A  227  ?  0.17460  0.18210  0.24240   0.05890   0.03000   0.02230
  1570  CD1  .  LEU  A  227  ?  0.17010  0.22420  0.23910   0.04810  -0.01360   0.01090
  1571  CD2  .  LEU  A  227  ?  0.21950  0.22380  0.28160   0.06050   0.07530   0.01820
  1572  N    .  LYS  A  228  ?  0.21190  0.12470  0.16210   0.06650   0.01590   0.02940
  1573  C    .  LYS  A  228  ?  0.26740  0.11310  0.17920   0.08060   0.01120   0.01550
  1574  O    .  LYS  A  228  ?  0.27230  0.12850  0.21410   0.09610   0.00360  -0.00350
  1575  CA   .  LYS  A  228  ?  0.27990  0.12400  0.16840   0.07730   0.00250   0.02060
  1576  CB   .  LYS  A  228  ?  0.36410  0.14740  0.16800   0.05760   0.02650   0.01400
  1577  CG   .  LYS  A  228  ?  0.42570  0.23550  0.20770   0.06450   0.05420   0.03120
  1578  CD   .  LYS  A  228  ?  0.47660  0.29110  0.23460   0.03650   0.09940   0.04030
  1579  CE   .  LYS  A  228  ?  0.50480  0.34290  0.29530   0.04310   0.09950   0.01930
  1580  NZ   .  LYS  A  228  ?  0.49870  0.35680  0.31680   0.04690   0.12110   0.01160
  1581  N    .  ARG  A  229  ?  0.22750  0.11890  0.16890   0.06800   0.00150   0.00700
  1582  CA   .  ARG  A  229  ?  0.22350  0.11090  0.18410   0.05600   0.00750  -0.00630
  1583  C    .  ARG  A  229  ?  0.20210  0.11350  0.17700   0.07200   0.01110  -0.00890
  1584  O    .  ARG  A  229  ?  0.23200  0.12350  0.20820   0.07510   0.00350  -0.03130
  1585  CB   .  ARG  A  229  ?  0.21850  0.12050  0.19230   0.06920   0.01130   0.00870
  1586  CG   .  ARG  A  229  ?  0.20420  0.11590  0.20370   0.05160  -0.00360   0.00090
  1587  CD   .  ARG  A  229  ?  0.21920  0.11780  0.21980   0.05660   0.00560   0.00440
  1588  NE   .  ARG  A  229  ?  0.22040  0.13890  0.22190   0.04160  -0.01010   0.00730
  1589  CZ   .  ARG  A  229  ?  0.24190  0.16250  0.23160   0.04270  -0.02320   0.00330
  1590  NH1  .  ARG  A  229  ?  0.26170  0.17670  0.23880   0.02520  -0.03120   0.01350
  1591  NH2  .  ARG  A  229  ?  0.27990  0.17390  0.25960   0.01990  -0.04370   0.00850
  1592  N    .  TYR  A  230  ?  0.19620  0.13730  0.16290   0.06490   0.00780  -0.00340
  1593  CA   .  TYR  A  230  ?  0.18860  0.15640  0.17680   0.06870  -0.01100  -0.01630
  1594  C    .  TYR  A  230  ?  0.21860  0.17190  0.18470   0.09160   0.00940  -0.04220
  1595  O    .  TYR  A  230  ?  0.20500  0.16500  0.19150   0.06920   0.00770  -0.01770
  1596  CB   .  TYR  A  230  ?  0.19840  0.17420  0.17520   0.07520   0.00090   0.00060
  1597  CG   .  TYR  A  230  ?  0.20320  0.16340  0.16240   0.06220   0.00510   0.00750
  1598  CD1  .  TYR  A  230  ?  0.19290  0.16920  0.16020   0.05910  -0.00130   0.00380
  1599  CD2  .  TYR  A  230  ?  0.21390  0.14990  0.18840   0.07260  -0.00470  -0.00500
  1600  CE1  .  TYR  A  230  ?  0.22150  0.15670  0.16400   0.06210  -0.00790   0.01210
  1601  CE2  .  TYR  A  230  ?  0.23180  0.12480  0.18290   0.06540   0.01150  -0.00020
  1602  CZ   .  TYR  A  230  ?  0.20220  0.15530  0.17540   0.08590  -0.00340   0.01400
  1603  OH   .  TYR  A  230  ?  0.21690  0.20320  0.20520   0.07470   0.00400   0.02590
  1604  N    .  ARG  A  231  ?  0.21970  0.19290  0.21360   0.10770  -0.02000  -0.04960
  1605  CA   .  ARG  A  231  ?  0.24250  0.20340  0.23460   0.12900  -0.03030  -0.03350
  1606  C    .  ARG  A  231  ?  0.23620  0.22540  0.21530   0.11740  -0.04660  -0.04270
  1607  O    .  ARG  A  231  ?  0.24350  0.26610  0.22520   0.12480  -0.05240  -0.05560
  1608  CB   .  ARG  A  231  ?  0.27550  0.21590  0.27820   0.13230  -0.02680  -0.02270
  1609  CG   .  ARG  A  231  ?  0.32980  0.24520  0.27880   0.11550   0.00210  -0.01630
  1610  CD   .  ARG  A  231  ?  0.33600  0.26600  0.24750   0.13020  -0.00100   0.01200
  1611  N    A  ASN  A  232  ?  0.24390  0.19370  0.18460   0.12140  -0.03960  -0.05320
  1612  CA   A  ASN  A  232  ?  0.24750  0.18410  0.18850   0.12160  -0.04500  -0.03530
  1613  C    A  ASN  A  232  ?  0.26000  0.19750  0.17300   0.12860  -0.05750  -0.04350
  1614  O    A  ASN  A  232  ?  0.29040  0.23220  0.20000   0.11670  -0.06140  -0.01550
  1615  CB   A  ASN  A  232  ?  0.27370  0.16970  0.19150   0.11710  -0.02170  -0.03720
  1616  CG   A  ASN  A  232  ?  0.27940  0.19980  0.23110   0.12690  -0.00200  -0.00880
  1617  OD1  A  ASN  A  232  ?  0.29980  0.23940  0.26180   0.11300   0.01020   0.00270
  1618  ND2  A  ASN  A  232  ?  0.30590  0.21070  0.23380   0.12110  -0.01920  -0.01620
  1619  N    B  ASN  A  232  ?  0.26390  0.22440  0.22090   0.11370  -0.01220  -0.04250
  1620  CA   B  ASN  A  232  ?  0.27650  0.23410  0.25310   0.10990  -0.00320  -0.01600
  1621  C    B  ASN  A  232  ?  0.26970  0.24600  0.25600   0.11510  -0.01470  -0.00960
  1622  O    B  ASN  A  232  ?  0.24650  0.24330  0.27270   0.12890  -0.01660  -0.00080
  1623  CB   B  ASN  A  232  ?  0.29790  0.24700  0.27450   0.09990   0.01350  -0.00240
  1624  CG   B  ASN  A  232  ?  0.30550  0.26910  0.30420   0.08110   0.02710   0.02340
  1625  OD1  B  ASN  A  232  ?  0.31680  0.27080  0.29390   0.09850   0.04000   0.02990
  1626  ND2  B  ASN  A  232  ?  0.31890  0.29300  0.33420   0.06360   0.01570   0.03700
  1627  N    A  ILE  A  233  ?  0.21120  0.18410  0.18780   0.11340  -0.04130  -0.03880
  1628  CA   A  ILE  A  233  ?  0.19110  0.19870  0.21410   0.10340  -0.00420  -0.02610
  1629  C    A  ILE  A  233  ?  0.16500  0.25590  0.23220   0.11550   0.00910  -0.00260
  1630  O    A  ILE  A  233  ?  0.17140  0.26400  0.23430   0.10630   0.02580  -0.02310
  1631  CB   A  ILE  A  233  ?  0.19160  0.18410  0.23450   0.07530  -0.00540  -0.03550
  1632  CG1  A  ILE  A  233  ?  0.19560  0.17410  0.22010   0.06500  -0.01220  -0.05600
  1633  CG2  A  ILE  A  233  ?  0.21950  0.19330  0.28210   0.08760   0.02980  -0.01840
  1634  CD1  A  ILE  A  233  ?  0.20770  0.17390  0.24720   0.05740   0.02190  -0.05820
  1635  N    B  ILE  A  233  ?  0.22940  0.22960  0.24470   0.10730  -0.02360  -0.00150
  1636  CA   B  ILE  A  233  ?  0.20920  0.22620  0.25120   0.11000  -0.00650  -0.00200
  1637  C    B  ILE  A  233  ?  0.19530  0.27350  0.26210   0.11740  -0.00380  -0.00820
  1638  O    B  ILE  A  233  ?  0.20100  0.28380  0.26040   0.13330   0.00940  -0.03940
  1639  CB   B  ILE  A  233  ?  0.20670  0.20740  0.26240   0.08950   0.00210  -0.00130
  1640  CG1  B  ILE  A  233  ?  0.21050  0.20830  0.24640   0.08340  -0.00530  -0.01190
  1641  CG2  B  ILE  A  233  ?  0.22630  0.21060  0.30140   0.09100   0.03660   0.00930
  1642  CD1  B  ILE  A  233  ?  0.21790  0.21230  0.25750   0.08760  -0.01560  -0.02530
  1643  N    A  ASN  A  234  ?  0.16560  0.31170  0.24240   0.11080   0.01330   0.05300
  1644  CA   A  ASN  A  234  ?  0.16870  0.35280  0.25850   0.09040   0.01830   0.03280
  1645  C    A  ASN  A  234  ?  0.18840  0.37570  0.24180   0.08090   0.01770   0.01100
  1646  O    A  ASN  A  234  ?  0.13280  0.39090  0.23000   0.07150   0.04210   0.01530
  1647  CB   A  ASN  A  234  ?  0.23780  0.35240  0.27650   0.08820   0.04670   0.04700
  1648  CG   A  ASN  A  234  ?  0.27050  0.35890  0.29600   0.09130   0.05050   0.06010
  1649  OD1  A  ASN  A  234  ?  0.27770  0.37100  0.30130   0.10530   0.05610   0.08530
  1650  ND2  A  ASN  A  234  ?  0.29280  0.36270  0.31470   0.07300   0.05160   0.06650
  1651  N    B  ASN  A  234  ?  0.18940  0.31550  0.26870   0.11710  -0.01090   0.04380
  1652  CA   B  ASN  A  234  ?  0.17860  0.34620  0.28490   0.10320  -0.01960   0.02750
  1653  C    B  ASN  A  234  ?  0.20690  0.37030  0.27090   0.08360  -0.02060   0.01860
  1654  O    B  ASN  A  234  ?  0.21360  0.38420  0.29070   0.06880   0.01620   0.01700
  1655  CB   B  ASN  A  234  ?  0.23280  0.33490  0.30210   0.11850   0.00010   0.02880
  1656  CG   B  ASN  A  234  ?  0.24330  0.33420  0.31770   0.12180   0.00080   0.02840
  1657  OD1  B  ASN  A  234  ?  0.21200  0.33710  0.32930   0.14280  -0.01610   0.05210
  1658  ND2  B  ASN  A  234  ?  0.28060  0.35150  0.33580   0.09300   0.02500   0.01330
  1659  N    .  ALA  A  235  ?  0.17200  0.36870  0.22490   0.11710  -0.00020  -0.01170
  1660  CA   .  ALA  A  235  ?  0.16740  0.37060  0.19960   0.09270  -0.00020   0.00760
  1661  C    .  ALA  A  235  ?  0.11950  0.31960  0.16860   0.08480   0.00970   0.00460
  1662  O    .  ALA  A  235  ?  0.13940  0.28580  0.19120   0.08890   0.01120  -0.00270
  1663  CB   .  ALA  A  235  ?  0.18270  0.39940  0.20120   0.08410   0.02870   0.02270
  1664  N    .  VAL  A  236  ?  0.11000  0.29600  0.15600   0.05470   0.00750   0.00190
  1665  CA   .  VAL  A  236  ?  0.12520  0.25510  0.15360   0.02590   0.00830   0.02780
  1666  C    .  VAL  A  236  ?  0.09970  0.26730  0.14560   0.00190  -0.00270   0.02170
  1667  O    .  VAL  A  236  ?  0.10660  0.29540  0.18230  -0.00270   0.00210   0.03080
  1668  CB   .  VAL  A  236  ?  0.12600  0.24600  0.15700   0.03120   0.00080   0.01790
  1669  CG1  .  VAL  A  236  ?  0.15500  0.23080  0.15380   0.02600   0.00390   0.01910
  1670  CG2  .  VAL  A  236  ?  0.14740  0.23010  0.16040   0.04200  -0.01000   0.01350
  1671  N    .  VAL  A  237  ?  0.10880  0.22620  0.15190   0.02640   0.00210   0.02740
  1672  CA   .  VAL  A  237  ?  0.11000  0.22600  0.15870  -0.01290  -0.00740   0.05190
  1673  C    .  VAL  A  237  ?  0.11590  0.19850  0.16190  -0.01590   0.00860   0.05100
  1674  O    .  VAL  A  237  ?  0.11200  0.18980  0.18880  -0.01880   0.01400   0.03740
  1675  CB   .  VAL  A  237  ?  0.12630  0.23080  0.15480   0.00530  -0.01100   0.04600
  1676  CG1  .  VAL  A  237  ?  0.14550  0.25100  0.17080  -0.02490  -0.01450   0.05760
  1677  CG2  .  VAL  A  237  ?  0.15550  0.25560  0.17050  -0.00660  -0.02170   0.02780
  1678  N    .  PRO  A  238  ?  0.11150  0.22360  0.16350  -0.03020   0.00230   0.05530
  1679  CA   .  PRO  A  238  ?  0.13100  0.20740  0.17690  -0.04360  -0.01350   0.04490
  1680  C    .  PRO  A  238  ?  0.13630  0.17730  0.17080  -0.04910  -0.02060   0.03220
  1681  O    .  PRO  A  238  ?  0.13010  0.20530  0.17320  -0.04400  -0.00870   0.05380
  1682  CB   .  PRO  A  238  ?  0.14800  0.23950  0.18630  -0.05850  -0.03010   0.06510
  1683  CG   .  PRO  A  238  ?  0.14260  0.26240  0.19000  -0.08910  -0.02260   0.04940
  1684  CD   .  PRO  A  238  ?  0.13100  0.26110  0.17550  -0.06430  -0.00930   0.04840
  1685  N    .  GLY  A  239  ?  0.13870  0.18200  0.16730  -0.05010   0.00290   0.02130
  1686  CA   .  GLY  A  239  ?  0.13820  0.16050  0.18240  -0.04810  -0.00610   0.01770
  1687  C    .  GLY  A  239  ?  0.13810  0.19250  0.18480  -0.06620  -0.04310   0.04680
  1688  O    .  GLY  A  239  ?  0.16010  0.21990  0.19890  -0.06650  -0.05760   0.06270
  1689  N    .  HIS  A  240  ?  0.16530  0.18040  0.18360  -0.06870  -0.04940   0.06510
  1690  CA   .  HIS  A  240  ?  0.17670  0.20860  0.23920  -0.08280  -0.06990   0.07940
  1691  C    .  HIS  A  240  ?  0.16770  0.25440  0.24540  -0.09970  -0.07180   0.09270
  1692  O    .  HIS  A  240  ?  0.17210  0.28530  0.23730  -0.07780  -0.07830   0.09530
  1693  CB   .  HIS  A  240  ?  0.20970  0.18760  0.26450  -0.08390  -0.07160   0.06040
  1694  CG   .  HIS  A  240  ?  0.20350  0.18560  0.26660  -0.07420  -0.06530   0.04340
  1695  ND1  .  HIS  A  240  ?  0.21460  0.18470  0.28000  -0.05100  -0.08520   0.03620
  1696  CD2  .  HIS  A  240  ?  0.22460  0.20370  0.25580  -0.05990  -0.08390   0.02190
  1697  CE1  .  HIS  A  240  ?  0.22640  0.17240  0.25960  -0.03300  -0.08090   0.02080
  1698  NE2  .  HIS  A  240  ?  0.24970  0.18450  0.25470  -0.04900  -0.08490   0.01740
  1699  N    .  GLY  A  241  ?  0.17930  0.28030  0.25320  -0.10930  -0.07380   0.09750
  1700  CA   .  GLY  A  241  ?  0.18390  0.32040  0.25810  -0.10950  -0.05620   0.10180
  1701  C    .  GLY  A  241  ?  0.17010  0.35920  0.23400  -0.11220  -0.04930   0.10880
  1702  O    .  GLY  A  241  ?  0.18340  0.39350  0.23690  -0.12140  -0.06080   0.10360
  1703  N    .  GLU  A  242  ?  0.15790  0.36950  0.27330  -0.10110  -0.04320   0.09850
  1704  C    .  GLU  A  242  ?  0.13860  0.39860  0.23570  -0.08330  -0.03080   0.07690
  1705  O    .  GLU  A  242  ?  0.14120  0.41840  0.21190  -0.08240  -0.02000   0.08960
  1706  CA   .  GLU  A  242  ?  0.15330  0.39080  0.26880  -0.09990  -0.02380   0.08440
  1707  CB   .  GLU  A  242  ?  0.17480  0.41090  0.31120  -0.11520  -0.01720   0.09260
  1708  CG   .  GLU  A  242  ?  0.21780  0.42850  0.36010  -0.12700  -0.00850   0.09610
[truncated: 151,349 more chars]
